# Supplementary material for: (E)-3-(4-Hexyl­oxyphen­yl)-1-(3-hydroxy­phen­yl)prop-2-en-one
Source: Acta Crystallogr Sect E Struct Rep Online. 2009 Mar 28;65(Pt 4):o879–80. doi: 10.1107/S1600536809010617 (PMC2968884; doi:10.1107/S1600536809010617)
Supplement: Supplementary file 1 [file e-65-0o879-sup1.cif]

##############################################################################
###                                                                        ###
###        Electronic paper (Acta Crystallographica Section E)             ###
###                                                                        ###
##############################################################################
#                                                                            #
# This CIF contains the data in a paper accepted for publication in Acta     #
# Crystallographica Section E. It conforms to the requirements of Notes      #
# for Authors for Section E, and has been peer reviewed under the auspices   #
# of the IUCr Commission on Journals.                                        #
#                                                                            #
# Full details of the Crystallographic Information File format               #
# are given in the paper "The Crystallographic Information File (CIF):       #
# a New Standard Archive File for Crystallography" by S. R. Hall, F. H.      #
# Allen and I. D. Brown [Acta Cryst. (1991), A47, 655-685].                  #
#                                                                            #
# The current version of the core CIF dictionary is obtainable from          #
# ftp://ftp.iucr.org/pub/cif_core.dic. The current version number is 2.4.    #
#                                                                            #
# Software is freely available for graphical display of the structure(s) in  #
# this CIF.  For information consult the CIF home page http://www.iucr.org/  #
# cif/home.html                                                              #
#                                                                            #
# This file may be used for bona fide research purposes within the           #
# scientific community so long as proper attribution is given to the journal # 
# article from which it was obtained.                                        #
#                                                                            #
##############################################################################
                                             
data_global
_audit_creation_method     'form.cif (version 2.0)'
_journal_data_validation_number     ?
_journal_date_recd_electronic     2009-03-06
_journal_date_accepted     2009-03-23
_journal_name_full     'Acta Crystallographica, Section E'
_journal_year     2009
_journal_volume     65
_journal_issue      4
_journal_page_first     o879
_journal_page_last     o880
_journal_paper_category     QO
_journal_coeditor_code     FJ2200
_publ_contact_author_name     'Prof. Fun Hoong Kun'
_publ_contact_author_address
;
      X-ray Crystallography Unit
      School of Physics
      Universiti Sains Malaysia
      11800 USM, Penang
      MALAYSIA
;
_publ_contact_author_email     'arazaki@usm.my'
_publ_contact_author_fax     '604 6579150'
_publ_contact_author_phone     '604 65333438'
_publ_section_title
;
(<i>E</i>)-3-(4-Hexyloxyphenyl)-1-(3-hydroxyphenyl)prop-2-en-one
;
loop_
    _publ_author_name
    _publ_author_footnote
    _publ_author_address
    'Zainab Ngaini' ?
;     Department of Chemistry
      Faculty of Resource Science and Technology
      Universiti Malaysia Sarawak
      94300 Kota Samarahan, Sarawak
      Malaysia
;
    'Siti Muhaini Haris Fadzillah' ?
;     Department of Chemistry
      Faculty of Resource Science and Technology
      Universiti Malaysia Sarawak
      94300 Kota Samarahan, Sarawak
      Malaysia
;
    'Norashikin Irdawaty Abd Rahman' ?
;     Department of Chemistry
      Faculty of Resource Science and Technology
      Universiti Malaysia Sarawak
      94300 Kota Samarahan, Sarawak
      Malaysia
;
    'Hasnain Hussain' ?
;     Department of Molecular Biology
      Faculty of Resource Science and Technology
      Universiti Malaysia Sarawak
      94300 Kota Samarahan, Sarawak
      Malaysia
;
    'Ibrahim Abdul Razak' ?
;     X-ray Crystallography Unit
      School of Physics
      Universiti Sains Malaysia
      11800 USM, Penang
      Malaysia
;
    'Hoong-Kun Fun'
;
Additional correspondence author, e-mail: hkfun@usm.my.
;
;
      X-ray Crystallography Unit
      School of Physics
      Universiti Sains Malaysia
      11800 USM, Penang
      Malaysia
;
data_I
_audit_creation_method     SHELXL-97
_chemical_name_systematic
;
(<i>E</i>)-3-(4-Hexyloxyphenyl)-1-(3-hydroxyphenyl)prop-2-en-one
;
_chemical_name_common     ?
_chemical_formula_moiety     'C21 H24 O3'
_chemical_formula_sum     'C21 H24 O3'
_chemical_formula_iupac     'C21 H24 O3'
_chemical_formula_weight     324.40
_chemical_melting_point     ?
_symmetry_cell_setting     'Monoclinic'
_symmetry_space_group_name_H-M     'P 21/n'
_symmetry_space_group_name_Hall     '-P 2yn'
loop_
    _symmetry_equiv_pos_as_xyz
    'x, y, z'
    '-x+1/2, y+1/2, -z+1/2'
    '-x, -y, -z'
    'x-1/2, -y-1/2, z-1/2'
_cell_length_a     8.5918(2)
_cell_length_b     17.1320(3)
_cell_length_c     12.4192(2)
_cell_angle_alpha     90.00
_cell_angle_beta     109.0830(10)
_cell_angle_gamma     90.00
_cell_volume     1727.58(6)
_cell_formula_units_Z     4
_cell_measurement_reflns_used     9979
_cell_measurement_theta_min     2.78
_cell_measurement_theta_max     39.17
_cell_measurement_temperature     100
_exptl_crystal_description     'block'
_exptl_crystal_colour     'colourless'
_exptl_crystal_size_max     0.517
_exptl_crystal_size_mid     0.431
_exptl_crystal_size_min     0.371
_exptl_crystal_density_diffrn     1.247
_exptl_crystal_density_meas     ?
_exptl_crystal_density_method     'not measured'
_exptl_crystal_F_000     696
_exptl_absorpt_coefficient_mu     0.082
_exptl_absorpt_correction_type     multi-scan
_exptl_absorpt_process_details     '(SADABS; Bruker, 2005)'
_exptl_absorpt_correction_T_min     0.9589
_exptl_absorpt_correction_T_max     0.9702
_exptl_special_details
;
The crystal was placed in the cold stream of an Oxford Cryosystems Cobra
open-flow nitrogen cryostat (Cosier & Glazer, 1986) operating at 100.0(1) K.
;
_diffrn_ambient_temperature     100
_diffrn_radiation_type     'MoK\a'
_diffrn_radiation_wavelength     0.71073
_diffrn_radiation_source     'sealed tube'
_diffrn_radiation_monochromator     'graphite'
_diffrn_measurement_device_type     'Bruker APEXII CCD area-detector'
_diffrn_measurement_method     '\f and \w'
_diffrn_detector_area_resol_mean     ?
_diffrn_reflns_number     32772
_diffrn_reflns_av_R_equivalents     0.0255
_diffrn_reflns_av_sigmaI/netI     0.0276
_diffrn_reflns_theta_min     2.10
_diffrn_reflns_theta_max     34.99
_diffrn_reflns_theta_full     34.99
_diffrn_measured_fraction_theta_max     0.996
_diffrn_measured_fraction_theta_full     0.996
_diffrn_reflns_limit_h_min     -13
_diffrn_reflns_limit_h_max     13
_diffrn_reflns_limit_k_min     -22
_diffrn_reflns_limit_k_max     27
_diffrn_reflns_limit_l_min     -18
_diffrn_reflns_limit_l_max     20
_diffrn_standards_number     0
_diffrn_standards_interval_count     ?
_diffrn_standards_interval_time     ?
_diffrn_standards_decay_%     ?
_refine_special_details
;
Refinement of <i>F</i>^2^ against ALL reflections. The weighted <i>R</i>-factor
<i>wR</i> and goodness of fit <i>S</i> are based on <i>F</i>^2^, conventional
<i>R</i>-factors <i>R</i> are based on <i>F</i>, with <i>F</i> set to zero for
negative <i>F</i>^2^. The threshold expression of <i>F</i>^2^ >
\s(<i>F</i>^2^) is used only for calculating <i>R</i>-factors(gt) <i>etc</i>.
and is not relevant to the choice of reflections for refinement.
<i>R</i>-factors based on <i>F</i>^2^ are statistically about twice as large
as those based on <i>F</i>, and <i>R</i>- factors based on ALL data will be
even larger.
;
_reflns_number_total     7567
_reflns_number_gt     5739
_reflns_threshold_expression     I>2\s(I)
_refine_ls_structure_factor_coef     Fsqd
_refine_ls_matrix_type     full
_refine_ls_R_factor_all     0.0618
_refine_ls_R_factor_gt     0.0429
_refine_ls_wR_factor_gt     0.1167
_refine_ls_wR_factor_ref     0.1305
_refine_ls_goodness_of_fit_ref     1.038
_refine_ls_restrained_S_all     1.038
_refine_ls_number_reflns     7567
_refine_ls_number_parameters     222
_refine_ls_number_restraints     0
_refine_ls_hydrogen_treatment     mixed
_refine_ls_weighting_scheme     calc
_refine_ls_weighting_details
         'calc w=1/[\s^2^(Fo^2^)+(0.0658P)^2^+0.3447P] where P=(Fo^2^+2Fc^2^)/3'
_atom_sites_solution_hydrogens     geom
_atom_sites_solution_primary     direct
_atom_sites_solution_secondary     difmap
_refine_ls_shift/su_max     0.001
_refine_ls_shift/su_mean     0.000
_refine_diff_density_max     0.478
_refine_diff_density_min     -0.219
_refine_ls_extinction_method     none
_refine_ls_extinction_coef     ?
loop_
    _atom_type_symbol
    _atom_type_description
    _atom_type_scat_dispersion_real
    _atom_type_scat_dispersion_imag
    _atom_type_scat_source
    'C' 'C' 0.0033 0.0016
                         'International Tables Vol C Tables 4.2.6.8 and 6.1.1.4'
    'H' 'H' 0.0000 0.0000
                         'International Tables Vol C Tables 4.2.6.8 and 6.1.1.4'
    'O' 'O' 0.0106 0.0060
                         'International Tables Vol C Tables 4.2.6.8 and 6.1.1.4'
_computing_data_collection     'APEX2 (Bruker, 2005)'
_computing_cell_refinement     'SAINT (Bruker, 2005)'
_computing_data_reduction     'SAINT (Bruker, 2005)'
_computing_structure_solution     'SHELXTL (Sheldrick, 2008)'
_computing_structure_refinement     'SHELXTL (Sheldrick, 2008)'
_computing_molecular_graphics     'SHELXTL (Sheldrick, 2008)'
_computing_publication_material
                             'SHELXTL (Sheldrick, 2008) and PLATON (Spek, 2009)'
loop_
    _atom_site_type_symbol
    _atom_site_label
    _atom_site_fract_x
    _atom_site_fract_y
    _atom_site_fract_z
    _atom_site_U_iso_or_equiv
    _atom_site_adp_type
    _atom_site_calc_flag
    _atom_site_refinement_flags
    _atom_site_occupancy
    _atom_site_disorder_assembly
    _atom_site_disorder_group
    O O1 -0.67033(8) -0.16211(4) -0.11538(5) 0.02019(13) Uani d . 1 . .
    O O2 -0.24091(8) 0.00815(4) 0.14823(5) 0.01889(12) Uani d . 1 . .
    O O3 0.57829(7) 0.01121(4) 0.74453(5) 0.01808(12) Uani d . 1 . .
    C C1 -0.43937(9) -0.11205(4) 0.03753(6) 0.01426(13) Uani d . 1 . .
    H H1A -0.4490 -0.0636 0.0023 0.017 Uiso calc R 1 . .
    C C2 -0.54671(10) -0.17174(5) -0.01437(6) 0.01515(14) Uani d . 1 . .
    C C3 -0.53013(10) -0.24523(5) 0.03709(7) 0.01738(15) Uani d . 1 . .
    H H3A -0.6009 -0.2856 0.0020 0.021 Uiso calc R 1 . .
    C C4 -0.40736(10) -0.25769(5) 0.14089(7) 0.01789(15) Uani d . 1 . .
    H H4A -0.3966 -0.3066 0.1751 0.021 Uiso calc R 1 . .
    C C5 -0.30007(10) -0.19778(5) 0.19442(7) 0.01605(14) Uani d . 1 . .
    H H5A -0.2183 -0.2066 0.2639 0.019 Uiso calc R 1 . .
    C C6 -0.31644(9) -0.12429(4) 0.14274(6) 0.01352(13) Uani d . 1 . .
    C C7 -0.20986(9) -0.05615(5) 0.19509(6) 0.01364(13) Uani d . 1 . .
    C C8 -0.06986(10) -0.06665(5) 0.30060(6) 0.01473(13) Uani d . 1 . .
    H H8A -0.0520 -0.1146 0.3376 0.018 Uiso calc R 1 . .
    C C9 0.03228(10) -0.00634(5) 0.34327(6) 0.01478(14) Uani d . 1 . .
    H H9A 0.0084 0.0398 0.3016 0.018 Uiso calc R 1 . .
    C C10 0.17496(9) -0.00406(5) 0.44610(6) 0.01412(13) Uani d . 1 . .
    C C11 0.22794(10) -0.06753(5) 0.52147(7) 0.01577(14) Uani d . 1 . .
    H H11A 0.1714 -0.1147 0.5049 0.019 Uiso calc R 1 . .
    C C12 0.36209(10) -0.06102(5) 0.61936(7) 0.01651(14) Uani d . 1 . .
    H H12A 0.3952 -0.1036 0.6679 0.020 Uiso calc R 1 . .
    C C13 0.44893(9) 0.00985(5) 0.64597(6) 0.01485(14) Uani d . 1 . .
    C C14 0.39946(10) 0.07342(5) 0.57204(7) 0.01645(14) Uani d . 1 . .
    H H14A 0.4560 0.1205 0.5886 0.020 Uiso calc R 1 . .
    C C15 0.26459(10) 0.06536(5) 0.47334(7) 0.01590(14) Uani d . 1 . .
    H H15A 0.2331 0.1076 0.4239 0.019 Uiso calc R 1 . .
    C C16 0.66971(10) 0.08312(5) 0.77343(7) 0.01598(14) Uani d . 1 . .
    H H16A 0.5981 0.1248 0.7818 0.019 Uiso calc R 1 . .
    H H16B 0.7137 0.0975 0.7135 0.019 Uiso calc R 1 . .
    C C17 0.80851(10) 0.07101(5) 0.88414(7) 0.01625(14) Uani d . 1 . .
    H H17A 0.8812 0.0303 0.8742 0.019 Uiso calc R 1 . .
    H H17B 0.7636 0.0540 0.9425 0.019 Uiso calc R 1 . .
    C C18 0.90687(10) 0.14613(5) 0.92278(7) 0.01651(14) Uani d . 1 . .
    H H18A 0.9536 0.1620 0.8649 0.020 Uiso calc R 1 . .
    H H18B 0.8326 0.1871 0.9295 0.020 Uiso calc R 1 . .
    C C19 1.04510(10) 0.13787(5) 1.03599(7) 0.01726(14) Uani d . 1 . .
    H H19A 1.1188 0.0966 1.0296 0.021 Uiso calc R 1 . .
    H H19B 0.9984 0.1227 1.0942 0.021 Uiso calc R 1 . .
    C C20 1.14369(11) 0.21270(5) 1.07309(8) 0.02270(17) Uani d . 1 . .
    H H20A 1.1893 0.2283 1.0145 0.027 Uiso calc R 1 . .
    H H20B 1.0704 0.2538 1.0806 0.027 Uiso calc R 1 . .
    C C21 1.28308(13) 0.20366(7) 1.18553(9) 0.0326(2) Uani d . 1 . .
    H H21A 1.3478 0.2505 1.2015 0.049 Uiso calc R 1 . .
    H H21B 1.3514 0.1604 1.1805 0.049 Uiso calc R 1 . .
    H H21C 1.2379 0.1943 1.2456 0.049 Uiso calc R 1 . .
    H H101 -0.6888(18) -0.1130(9) -0.1279(12) 0.042(4) Uiso d . 1 . .
loop_
    _atom_site_aniso_label
    _atom_site_aniso_U_11
    _atom_site_aniso_U_22
    _atom_site_aniso_U_33
    _atom_site_aniso_U_12
    _atom_site_aniso_U_13
    _atom_site_aniso_U_23
    O1 0.0200(3) 0.0164(3) 0.0173(3) 0.0002(2) -0.0033(2) -0.0017(2)
    O2 0.0204(3) 0.0150(3) 0.0177(3) -0.0006(2) 0.0015(2) 0.0025(2)
    O3 0.0152(3) 0.0188(3) 0.0162(3) -0.0034(2) -0.0005(2) -0.0007(2)
    C1 0.0138(3) 0.0135(3) 0.0142(3) 0.0008(2) 0.0029(3) 0.0001(2)
    C2 0.0138(3) 0.0162(3) 0.0137(3) 0.0009(3) 0.0020(2) -0.0016(2)
    C3 0.0171(3) 0.0145(3) 0.0187(3) -0.0014(3) 0.0033(3) -0.0015(3)
    C4 0.0192(4) 0.0138(3) 0.0190(3) 0.0003(3) 0.0038(3) 0.0017(3)
    C5 0.0165(3) 0.0155(3) 0.0144(3) 0.0008(3) 0.0026(3) 0.0010(3)
    C6 0.0125(3) 0.0143(3) 0.0131(3) 0.0005(2) 0.0034(2) -0.0006(2)
    C7 0.0129(3) 0.0151(3) 0.0127(3) 0.0001(2) 0.0037(2) -0.0003(2)
    C8 0.0134(3) 0.0156(3) 0.0137(3) 0.0003(2) 0.0025(2) 0.0006(2)
    C9 0.0136(3) 0.0161(3) 0.0139(3) 0.0004(3) 0.0036(2) -0.0008(2)
    C10 0.0128(3) 0.0156(3) 0.0136(3) -0.0009(2) 0.0039(2) -0.0013(2)
    C11 0.0146(3) 0.0153(3) 0.0164(3) -0.0019(3) 0.0037(3) -0.0007(3)
    C12 0.0155(3) 0.0164(3) 0.0161(3) -0.0008(3) 0.0030(3) 0.0009(3)
    C13 0.0123(3) 0.0179(3) 0.0136(3) -0.0004(3) 0.0032(2) -0.0014(2)
    C14 0.0157(3) 0.0156(3) 0.0168(3) -0.0025(3) 0.0035(3) -0.0013(3)
    C15 0.0160(3) 0.0148(3) 0.0156(3) -0.0006(3) 0.0033(3) 0.0004(3)
    C16 0.0135(3) 0.0175(3) 0.0160(3) -0.0021(3) 0.0035(3) -0.0019(3)
    C17 0.0133(3) 0.0190(3) 0.0150(3) -0.0011(3) 0.0025(3) -0.0004(3)
    C18 0.0143(3) 0.0172(3) 0.0161(3) -0.0003(3) 0.0023(3) -0.0003(3)
    C19 0.0152(3) 0.0190(4) 0.0153(3) -0.0007(3) 0.0020(3) -0.0003(3)
    C20 0.0204(4) 0.0199(4) 0.0235(4) -0.0004(3) 0.0012(3) -0.0051(3)
    C21 0.0271(5) 0.0418(6) 0.0223(4) -0.0072(4) -0.0010(4) -0.0104(4)
_geom_special_details
;
All e.s.d.'s (except the e.s.d. in the dihedral angle between two l.s. planes)
are estimated using the full covariance matrix. The cell e.s.d.'s are taken
into account individually in the estimation of e.s.d.'s in distances, angles
and torsion angles; correlations between e.s.d.'s in cell parameters are only
used when they are defined by crystal symmetry. An approximate (isotropic)
treatment of cell e.s.d.'s is used for estimating e.s.d.'s involving l.s.
planes.
;
loop_
    _geom_bond_atom_site_label_1
    _geom_bond_atom_site_label_2
    _geom_bond_site_symmetry_2
    _geom_bond_distance
    _geom_bond_publ_flag
    O1 C2 . 1.3631(9) ?
    O1 H101 . 0.861(16) ?
    O2 C7 . 1.2336(9) ?
    O3 C13 . 1.3581(9) ?
    O3 C16 . 1.4419(10) ?
    C1 C2 . 1.3867(11) ?
    C1 C6 . 1.4016(11) ?
    C1 H1A . 0.9300 ?
    C2 C3 . 1.3980(11) ?
    C3 C4 . 1.3895(11) ?
    C3 H3A . 0.9300 ?
    C4 C5 . 1.3944(11) ?
    C4 H4A . 0.9300 ?
    C5 C6 . 1.3993(11) ?
    C5 H5A . 0.9300 ?
    C6 C7 . 1.4949(11) ?
    C7 C8 . 1.4717(11) ?
    C8 C9 . 1.3470(11) ?
    C8 H8A . 0.9300 ?
    C9 C10 . 1.4531(11) ?
    C9 H9A . 0.9300 ?
    C10 C15 . 1.3971(11) ?
    C10 C11 . 1.4096(11) ?
    C11 C12 . 1.3794(11) ?
    C11 H11A . 0.9300 ?
    C12 C13 . 1.4067(11) ?
    C12 H12A . 0.9300 ?
    C13 C14 . 1.3980(11) ?
    C14 C15 . 1.3912(11) ?
    C14 H14A . 0.9300 ?
    C15 H15A . 0.9300 ?
    C16 C17 . 1.5111(11) ?
    C16 H16A . 0.9700 ?
    C16 H16B . 0.9700 ?
    C17 C18 . 1.5282(11) ?
    C17 H17A . 0.9700 ?
    C17 H17B . 0.9700 ?
    C18 C19 . 1.5217(11) ?
    C18 H18A . 0.9700 ?
    C18 H18B . 0.9700 ?
    C19 C20 . 1.5225(12) ?
    C19 H19A . 0.9700 ?
    C19 H19B . 0.9700 ?
    C20 C21 . 1.5214(13) ?
    C20 H20A . 0.9700 ?
    C20 H20B . 0.9700 ?
    C21 H21A . 0.9600 ?
    C21 H21B . 0.9600 ?
    C21 H21C . 0.9600 ?
loop_
    _geom_angle_atom_site_label_1
    _geom_angle_atom_site_label_2
    _geom_angle_atom_site_label_3
    _geom_angle_site_symmetry_1
    _geom_angle_site_symmetry_3
    _geom_angle
    _geom_angle_publ_flag
    C2 O1 H101 . . 109.0(10) ?
    C13 O3 C16 . . 117.24(6) ?
    C2 C1 C6 . . 120.45(7) ?
    C2 C1 H1A . . 119.8 ?
    C6 C1 H1A . . 119.8 ?
    O1 C2 C1 . . 122.56(7) ?
    O1 C2 C3 . . 117.51(7) ?
    C1 C2 C3 . . 119.92(7) ?
    C4 C3 C2 . . 119.70(7) ?
    C4 C3 H3A . . 120.1 ?
    C2 C3 H3A . . 120.1 ?
    C3 C4 C5 . . 120.81(7) ?
    C3 C4 H4A . . 119.6 ?
    C5 C4 H4A . . 119.6 ?
    C4 C5 C6 . . 119.47(7) ?
    C4 C5 H5A . . 120.3 ?
    C6 C5 H5A . . 120.3 ?
    C5 C6 C1 . . 119.63(7) ?
    C5 C6 C7 . . 123.22(7) ?
    C1 C6 C7 . . 117.14(7) ?
    O2 C7 C8 . . 121.13(7) ?
    O2 C7 C6 . . 119.01(7) ?
    C8 C7 C6 . . 119.86(7) ?
    C9 C8 C7 . . 119.62(7) ?
    C9 C8 H8A . . 120.2 ?
    C7 C8 H8A . . 120.2 ?
    C8 C9 C10 . . 128.33(7) ?
    C8 C9 H9A . . 115.8 ?
    C10 C9 H9A . . 115.8 ?
    C15 C10 C11 . . 117.59(7) ?
    C15 C10 C9 . . 118.39(7) ?
    C11 C10 C9 . . 124.01(7) ?
    C12 C11 C10 . . 121.22(7) ?
    C12 C11 H11A . . 119.4 ?
    C10 C11 H11A . . 119.4 ?
    C11 C12 C13 . . 120.19(7) ?
    C11 C12 H12A . . 119.9 ?
    C13 C12 H12A . . 119.9 ?
    O3 C13 C14 . . 124.19(7) ?
    O3 C13 C12 . . 116.20(7) ?
    C14 C13 C12 . . 119.61(7) ?
    C15 C14 C13 . . 119.22(7) ?
    C15 C14 H14A . . 120.4 ?
    C13 C14 H14A . . 120.4 ?
    C14 C15 C10 . . 122.15(7) ?
    C14 C15 H15A . . 118.9 ?
    C10 C15 H15A . . 118.9 ?
    O3 C16 C17 . . 108.23(6) ?
    O3 C16 H16A . . 110.1 ?
    C17 C16 H16A . . 110.1 ?
    O3 C16 H16B . . 110.1 ?
    C17 C16 H16B . . 110.1 ?
    H16A C16 H16B . . 108.4 ?
    C16 C17 C18 . . 111.16(7) ?
    C16 C17 H17A . . 109.4 ?
    C18 C17 H17A . . 109.4 ?
    C16 C17 H17B . . 109.4 ?
    C18 C17 H17B . . 109.4 ?
    H17A C17 H17B . . 108.0 ?
    C19 C18 C17 . . 113.34(7) ?
    C19 C18 H18A . . 108.9 ?
    C17 C18 H18A . . 108.9 ?
    C19 C18 H18B . . 108.9 ?
    C17 C18 H18B . . 108.9 ?
    H18A C18 H18B . . 107.7 ?
    C18 C19 C20 . . 112.97(7) ?
    C18 C19 H19A . . 109.0 ?
    C20 C19 H19A . . 109.0 ?
    C18 C19 H19B . . 109.0 ?
    C20 C19 H19B . . 109.0 ?
    H19A C19 H19B . . 107.8 ?
    C21 C20 C19 . . 112.66(8) ?
    C21 C20 H20A . . 109.1 ?
    C19 C20 H20A . . 109.1 ?
    C21 C20 H20B . . 109.1 ?
    C19 C20 H20B . . 109.1 ?
    H20A C20 H20B . . 107.8 ?
    C20 C21 H21A . . 109.5 ?
    C20 C21 H21B . . 109.5 ?
    H21A C21 H21B . . 109.5 ?
    C20 C21 H21C . . 109.5 ?
    H21A C21 H21C . . 109.5 ?
    H21B C21 H21C . . 109.5 ?
loop_
    _geom_torsion_atom_site_label_1
    _geom_torsion_atom_site_label_2
    _geom_torsion_atom_site_label_3
    _geom_torsion_atom_site_label_4
    _geom_torsion_site_symmetry_1
    _geom_torsion_site_symmetry_2
    _geom_torsion_site_symmetry_3
    _geom_torsion_site_symmetry_4
    _geom_torsion
    _geom_torsion_publ_flag
    C6 C1 C2 O1 . . . . 178.55(7) ?
    C6 C1 C2 C3 . . . . -1.49(11) ?
    O1 C2 C3 C4 . . . . -179.16(7) ?
    C1 C2 C3 C4 . . . . 0.88(12) ?
    C2 C3 C4 C5 . . . . -0.11(12) ?
    C3 C4 C5 C6 . . . . -0.05(12) ?
    C4 C5 C6 C1 . . . . -0.54(11) ?
    C4 C5 C6 C7 . . . . 178.46(7) ?
    C2 C1 C6 C5 . . . . 1.32(11) ?
    C2 C1 C6 C7 . . . . -177.75(7) ?
    C5 C6 C7 O2 . . . . -174.30(7) ?
    C1 C6 C7 O2 . . . . 4.73(10) ?
    C5 C6 C7 C8 . . . . 6.05(11) ?
    C1 C6 C7 C8 . . . . -174.92(7) ?
    O2 C7 C8 C9 . . . . -4.05(11) ?
    C6 C7 C8 C9 . . . . 175.59(7) ?
    C7 C8 C9 C10 . . . . 179.11(7) ?
    C8 C9 C10 C15 . . . . 179.34(8) ?
    C8 C9 C10 C11 . . . . -1.52(13) ?
    C15 C10 C11 C12 . . . . 0.84(11) ?
    C9 C10 C11 C12 . . . . -178.31(7) ?
    C10 C11 C12 C13 . . . . 0.14(12) ?
    C16 O3 C13 C14 . . . . -0.26(11) ?
    C16 O3 C13 C12 . . . . 179.73(7) ?
    C11 C12 C13 O3 . . . . 179.37(7) ?
    C11 C12 C13 C14 . . . . -0.64(12) ?
    O3 C13 C14 C15 . . . . -179.87(7) ?
    C12 C13 C14 C15 . . . . 0.13(12) ?
    C13 C14 C15 C10 . . . . 0.89(12) ?
    C11 C10 C15 C14 . . . . -1.37(11) ?
    C9 C10 C15 C14 . . . . 177.83(7) ?
    C13 O3 C16 C17 . . . . -178.97(6) ?
    O3 C16 C17 C18 . . . . -177.65(6) ?
    C16 C17 C18 C19 . . . . 178.18(6) ?
    C17 C18 C19 C20 . . . . 179.31(7) ?
    C18 C19 C20 C21 . . . . -179.22(8) ?
loop_
    _geom_hbond_atom_site_label_D
    _geom_hbond_atom_site_label_H
    _geom_hbond_atom_site_label_A
    _geom_hbond_site_symmetry_A
    _geom_hbond_distance_DH
    _geom_hbond_distance_HA
    _geom_hbond_distance_DA
    _geom_hbond_angle_DHA
    _geom_hbond_publ_flag
    O1 H101 O2 3_455 0.86(2) 1.89(2) 2.7390(10)
                                              171(2) yes
    C16 H16A Cg1 3_556 0.97 2.72 3.5720(10)
                                          146 yes
    C20 H20A Cg1 3_656 0.97 2.82 3.6420(10)
                                          143 yes
