# Supplementary material for: (E)-3-(4-Hexyl­oxyphen­yl)-1-(3-hydroxy­phen­yl)prop-2-en-one
Source: Acta Crystallogr Sect E Struct Rep Online. 2009 Mar 28;65(Pt 4):o879–80. doi: 10.1107/S1600536809010617 (PMC2968884; doi:10.1107/S1600536809010617)
Supplement: Supplementary file 2 [file e-65-0o879-Isup2.hkl]

# 
# h,k,l, Fc-squared, Fo-squared, sigma(Fo-squared) and status flag 
# 
data_I
_shelx_title ' ums8_0m in P2(1)/n  (100K)' 
_shelx_refln_list_code          4 
_shelx_F_calc_maximum      291.53 
_exptl_crystal_F_000       696.00 
_reflns_d_resolution_high  0.6197 
 
loop_ 
 _symmetry_equiv_pos_as_xyz 
 'x, y, z' 
 '-x+1/2, y+1/2, -z+1/2' 
 '-x, -y, -z' 
 'x-1/2, -y-1/2, z-1/2' 
 
_cell_length_a     8.5918 
_cell_length_b    17.1320 
_cell_length_c    12.4192 
_cell_angle_alpha  90.000 
_cell_angle_beta  109.083 
_cell_angle_gamma  90.000 
 
_shelx_F_squared_multiplier     1.000 
 
loop_ 
 _refln_index_h 
 _refln_index_k 
 _refln_index_l 
 _refln_F_squared_calc 
 _refln_F_squared_meas 
 _refln_F_squared_sigma 
 _refln_observed_status 
   2   0   0     1678.29     1722.00     17.35 o 
   4   0   0      147.98      151.64      2.71 o 
   6   0   0      400.10      407.91      6.28 o 
   8   0   0     1258.63     1253.15     16.23 o 
  10   0   0       70.76       65.54      7.65 o 
  12   0   0        0.06        0.24      4.39 o 
   1   1   0      834.83      863.81      7.12 o 
   2   1   0       12.42        7.34      0.48 o 
   3   1   0      150.74      150.54      2.10 o 
   4   1   0      121.65      142.93      1.71 o 
   5   1   0      808.21      880.80      6.92 o 
   6   1   0        2.75        2.63      0.67 o 
   7   1   0       14.90       11.96      1.12 o 
   8   1   0     1374.15     1386.37     12.40 o 
   9   1   0      157.66      154.80      5.20 o 
  10   1   0       14.09       14.04      3.58 o 
  11   1   0        2.31        2.92      3.21 o 
  12   1   0       49.63       43.38      7.14 o 
  13   1   0        3.79        9.85      4.11 o 
   0   2   0    10407.47     9968.40    180.77 o 
   1   2   0        0.18        0.76      0.27 o 
   2   2   0      597.80      658.05      5.66 o 
   3   2   0        3.07        2.96      0.50 o 
   4   2   0      572.65      585.57      4.32 o 
   5   2   0     1078.16     1080.35      8.97 o 
   6   2   0      535.72      574.21      5.11 o 
   7   2   0        2.36        2.42      0.80 o 
   8   2   0       23.18       23.92      2.14 o 
   9   2   0       19.70       16.49      2.49 o 
  10   2   0       66.38       63.52      5.47 o 
  11   2   0        6.51        4.91      4.98 o 
  12   2   0       34.05       31.75      4.98 o 
  13   2   0       79.38       74.11      6.77 o 
   1   3   0        0.06       -0.29      0.36 o 
   2   3   0       23.27       15.69      0.90 o 
   3   3   0     2071.00     2173.42     14.47 o 
   4   3   0       23.68       20.19      0.84 o 
   5   3   0     4074.14     4401.44     31.20 o 
   6   3   0       99.98      105.98      2.04 o 
   7   3   0       25.95       26.59      1.35 o 
   8   3   0        3.27        3.28      2.28 o 
   9   3   0       23.08       24.42      3.63 o 
  10   3   0       56.98       68.27      7.73 o 
  11   3   0        2.54        6.03      2.73 o 
  12   3   0       14.74       11.30      5.42 o 
  13   3   0       43.25       34.55      5.32 o 
   0   4   0     1586.43     1764.72     17.95 o 
   1   4   0     1545.49     1547.20     10.97 o 
   2   4   0       10.59        8.22      0.63 o 
   3   4   0     2672.73     2951.03     17.02 o 
   4   4   0      442.63      447.45      3.96 o 
   5   4   0      704.91      751.48      6.75 o 
   6   4   0      229.96      245.91      3.16 o 
   7   4   0       34.21       29.95      1.92 o 
   8   4   0      131.19      129.92      3.41 o 
   9   4   0       35.94       39.08      4.14 o 
  10   4   0       11.34       10.68      3.98 o 
  11   4   0       18.79       21.88      4.19 o 
  12   4   0        0.30        2.46      3.47 o 
   1   5   0       22.15       19.93      0.48 o 
   2   5   0       37.07       42.14      0.95 o 
   3   5   0      713.61      821.24      5.77 o 
   4   5   0       42.98       32.98      0.91 o 
   5   5   0        6.99        4.30      0.67 o 
   6   5   0      106.78       99.99      1.94 o 
   7   5   0      712.10      680.37      7.94 o 
   8   5   0        9.24        8.98      1.44 o 
   9   5   0        5.81        4.68      2.19 o 
  10   5   0       25.98       24.42      4.70 o 
  11   5   0       14.60       11.68      3.62 o 
  12   5   0        0.14       -1.87      3.10 o 
   0   6   0       14.99       23.96      0.96 o 
   1   6   0      329.49      298.18      2.68 o 
   2   6   0      434.07      483.50      4.09 o 
   3   6   0      463.73      425.38      4.52 o 
   4   6   0      140.17      138.68      1.79 o 
   5   6   0       71.98       79.25      1.91 o 
   6   6   0       15.36       16.08      1.30 o 
   7   6   0      163.45      155.11      3.20 o 
   8   6   0      139.36      145.94      6.64 o 
   9   6   0       40.33       40.27      4.21 o 
  10   6   0      128.90      115.38      6.25 o 
  11   6   0       27.98       23.34      4.35 o 
  12   6   0        0.05        7.26      6.06 o 
   1   7   0       10.42       11.47      0.54 o 
   2   7   0      528.21      585.09      4.48 o 
   3   7   0       62.62       60.99      1.28 o 
   4   7   0       88.28      101.62      1.83 o 
   5   7   0       20.87       24.10      1.49 o 
   6   7   0       23.96       24.42      1.70 o 
   7   7   0      157.27      142.85      3.16 o 
   8   7   0        7.71        6.10      1.71 o 
   9   7   0      113.56      108.56      5.56 o 
  10   7   0      161.46      150.12      6.92 o 
  11   7   0        3.24       12.60      6.06 o 
  12   7   0       12.33       10.45      6.22 o 
   0   8   0      127.35      143.15      2.19 o 
   1   8   0     2147.92     2293.87     14.67 o 
   2   8   0     4558.13     4911.85     33.46 o 
   3   8   0      268.30      262.36      2.38 o 
   4   8   0       17.98       14.95      0.76 o 
   5   8   0       17.36       12.49      1.00 o 
   6   8   0       37.61       29.90      1.79 o 
   7   8   0       34.98       47.14      2.40 o 
   8   8   0       85.13       79.63      3.67 o 
   9   8   0        4.17        4.58      2.07 o 
  10   8   0       76.02       79.26      9.09 o 
  11   8   0       17.80       11.96      5.98 o 
  12   8   0       43.12       38.04      8.37 o 
   1   9   0        0.04        0.65      0.37 o 
   2   9   0       61.97       84.25      1.72 o 
   3   9   0      344.51      413.32      4.20 o 
   4   9   0       20.76       21.06      0.86 o 
   5   9   0        5.38        5.84      0.93 o 
   6   9   0      378.95      376.14      4.94 o 
   7   9   0     1118.41     1037.82     14.07 o 
   8   9   0       59.52       76.12      6.74 o 
   9   9   0        3.28        2.07      2.55 o 
  10   9   0      140.66      137.79      9.97 o 
  11   9   0       20.74       13.64      5.74 o 
  12   9   0        1.44       -6.04      3.24 o 
   0  10   0      109.46       71.55      1.50 o 
   1  10   0      426.97      476.26      3.35 o 
   2  10   0      216.53      263.64      2.68 o 
   3  10   0       46.98       71.71      2.32 o 
   4  10   0       90.01       79.36      1.51 o 
   5  10   0      315.35      292.21      3.40 o 
   6  10   0        6.99        0.70      1.21 o 
   7  10   0     1082.57     1052.96     14.35 o 
   8  10   0       53.31       59.55      4.63 o 
   9  10   0       34.51       33.68      4.12 o 
  10  10   0       44.90       53.19      7.97 o 
  11  10   0        8.29        4.98      4.03 o 
  12  10   0        1.72        2.38      4.82 o 
   1  11   0      959.43      916.69      6.02 o 
   2  11   0      227.20      230.07      2.33 o 
   3  11   0        2.62        1.87      0.64 o 
   4  11   0       80.86       90.23      1.77 o 
   5  11   0      225.73      176.58      3.23 o 
   6  11   0      800.61      696.10      8.52 o 
   7  11   0      250.79      259.27      6.37 o 
   8  11   0      633.70      606.34     10.80 o 
   9  11   0       11.84       10.18      2.74 o 
  10  11   0       11.74       13.05      3.93 o 
  11  11   0        0.32       -3.95      3.31 o 
  12  11   0        5.24        7.89      4.45 o 
   0  12   0     2498.38     2407.82     18.44 o 
   1  12   0        0.01        0.96      0.48 o 
   2  12   0      152.07      137.68      2.01 o 
   3  12   0        0.02        3.01      0.74 o 
   4  12   0        2.02       -0.29      0.93 o 
   5  12   0      228.77      169.54      3.69 o 
   6  12   0       32.37       36.96      3.28 o 
   7  12   0       21.40       19.43      2.66 o 
   8  12   0       22.91       22.63      3.17 o 
   9  12   0       21.34       15.61      4.13 o 
  10  12   0       38.14       34.74      3.82 o 
  11  12   0       22.83       24.24      4.87 o 
   1  13   0       63.81       56.03      1.46 o 
   2  13   0        0.79       -0.09      0.77 o 
   3  13   0       23.31       16.01      1.23 o 
   4  13   0      114.85       98.10      2.75 o 
   5  13   0      171.51      130.71      3.36 o 
   6  13   0      120.59      113.63      4.18 o 
   7  13   0      282.12      263.54      6.64 o 
   8  13   0       36.44       41.69      5.68 o 
   9  13   0        0.93        4.45      2.68 o 
  10  13   0       17.16       17.50      3.42 o 
  11  13   0        3.36        2.96      3.95 o 
   0  14   0     3358.85     3401.12     41.36 o 
   1  14   0     2293.97     2205.54     15.54 o 
   2  14   0      606.87      627.03      7.87 o 
   3  14   0        3.54        1.04      0.98 o 
   4  14   0        0.43        0.53      1.17 o 
   5  14   0      180.44      153.29      7.92 o 
   6  14   0       75.73       65.21      3.61 o 
   7  14   0      259.33      224.71      6.24 o 
   8  14   0        0.11        1.90      2.20 o 
   9  14   0      142.69      133.82      5.56 o 
  10  14   0        0.91       -3.45      2.73 o 
  11  14   0        2.32       -4.78      3.71 o 
   1  15   0      209.58      212.35      3.19 o 
   2  15   0       47.26       47.61      2.07 o 
   3  15   0       26.52       26.14      1.62 o 
   4  15   0       39.08       38.09      2.19 o 
   5  15   0      215.18      187.03      5.56 o 
   6  15   0       55.50       60.81      3.72 o 
   7  15   0        8.95        5.78      2.40 o 
   8  15   0       10.20        9.29      3.11 o 
   9  15   0      187.86      205.01      6.79 o 
  10  15   0      218.71      215.31      8.40 o 
  11  15   0       28.61       20.85     12.96 o 
   0  16   0     3077.46     3040.19     32.05 o 
   1  16   0        4.75        5.49      1.15 o 
   2  16   0       27.89       24.22      2.61 o 
   3  16   0      133.65      127.35      3.16 o 
   4  16   0      306.30      279.47      6.25 o 
   5  16   0        0.76       -0.23      1.76 o 
   6  16   0      143.00      118.73      4.65 o 
   7  16   0       20.37       20.30      3.07 o 
   8  16   0       67.39       64.48      4.52 o 
   9  16   0       40.10       42.79      4.28 o 
  10  16   0        0.51        6.43      3.15 o 
   1  17   0      127.94      125.31      2.85 o 
   2  17   0      339.68      331.91      6.45 o 
   3  17   0      144.39      131.47      3.71 o 
   4  17   0      642.13      618.28     12.76 o 
   5  17   0      286.21      248.76      7.58 o 
   6  17   0       50.98       54.66      3.83 o 
   7  17   0       34.95       35.98      3.65 o 
   8  17   0       41.50       44.19      6.35 o 
   9  17   0       45.02       44.81      5.56 o 
  10  17   0       14.30        8.82      3.25 o 
   0  18   0      334.02      333.33      9.01 o 
   1  18   0      140.44      148.59      3.80 o 
   2  18   0       47.83       46.37      4.00 o 
   3  18   0       41.98       50.98      3.37 o 
   4  18   0       20.85       14.25      2.91 o 
   5  18   0        5.64        6.90      2.53 o 
   6  18   0        0.07        2.03      2.36 o 
   7  18   0        0.77       -0.79      2.43 o 
   8  18   0        4.05        5.25      2.92 o 
   9  18   0       41.22       47.12      5.77 o 
   1  19   0        0.35       -1.83      1.82 o 
   2  19   0       29.66       32.04      2.89 o 
   3  19   0       40.21       56.30      3.46 o 
   4  19   0       31.83       37.01      4.04 o 
   5  19   0       68.95       68.36      4.11 o 
   6  19   0      189.73      170.79      5.81 o 
   7  19   0       25.99       30.45      3.75 o 
   8  19   0       71.65       79.08      5.02 o 
   9  19   0        4.03        5.21      3.22 o 
   0  20   0       60.91       52.52      3.70 o 
   1  20   0        4.09        7.43      2.24 o 
   2  20   0        1.93        1.21      2.08 o 
   3  20   0       86.28       76.05      4.57 o 
   4  20   0       15.51       20.30      2.82 o 
   5  20   0       19.88       18.87      4.55 o 
   6  20   0        0.30       -0.96      2.56 o 
   7  20   0       16.26       20.64      3.62 o 
   8  20   0        4.37        4.79      2.99 o 
   9  20   0       20.47       31.38      4.24 o 
   1  21   0      194.80      207.26      5.62 o 
   2  21   0        6.66        3.66      4.31 o 
   3  21   0        5.27       -0.16      4.19 o 
   4  21   0        9.04       11.61      2.75 o 
   5  21   0       11.65       15.63      6.95 o 
   6  21   0      156.98      161.30     22.05 o 
   7  21   0       13.62       13.55      3.41 o 
   8  21   0        0.01        0.56      3.08 o 
   0  22   0      486.30      514.79     17.46 o 
   1  22   0       36.60       39.45      3.34 o 
   2  22   0       44.26       54.71      7.42 o 
   3  22   0      124.39      133.85      6.19 o 
   4  22   0        0.33       -2.04      5.98 o 
   5  22   0       11.35        9.31      2.89 o 
   6  22   0       40.69       46.67      4.12 o 
   7  22   0      129.82      138.65     18.46 o 
   1  23   0        2.72        2.63      2.52 o 
   2  23   0        7.91       10.59      3.59 o 
   3  23   0        0.14        4.62      3.26 o 
   4  23   0        3.37       -4.77      6.02 o 
   5  23   0       17.94       17.79      4.05 o 
   6  23   0        0.02        1.58      3.83 o 
   7  23   0       31.47       34.23      4.03 o 
   0  24   0       25.85       26.15      5.98 o 
   1  24   0       10.16       11.72      3.71 o 
   2  24   0        0.12       -1.64      3.87 o 
   3  24   0        5.59        6.96      3.64 o 
   4  24   0        2.04       -1.12      4.70 o 
   5  24   0       37.09       33.52      6.02 o 
   6  24   0      230.79      224.05     31.34 o 
   1  25   0       42.51       36.28      6.86 o 
   2  25   0      115.08      111.80      9.21 o 
   3  25   0       33.36       40.66      5.03 o 
   4  25   0        0.42       -7.10      8.05 o 
   5  25   0       59.44       67.72      6.42 o 
   0  26   0        2.09        2.47      5.10 o 
   1  26   0       26.54       21.53      6.46 o 
   2  26   0       16.82       16.13      4.17 o 
   3  26   0       87.98       90.22     10.96 o 
   4  26   0        4.23        6.95      3.97 o 
   1  27   0       26.15       29.10      7.10 o 
   2  27   0       39.79       46.81      7.89 o 
 -13   0   1       96.71      105.57      9.57 o 
 -11   0   1       18.26       13.24      5.02 o 
  -9   0   1      495.26      509.05     16.35 o 
  -7   0   1      148.56      137.09      3.13 o 
  -5   0   1     1445.82     1543.78     13.09 o 
  -3   0   1       26.22       28.81      1.17 o 
  -1   0   1     3366.90     2613.02     46.49 o 
   1   0   1      188.74      207.63      2.38 o 
   3   0   1      566.77      573.07      7.12 o 
   5   0   1      534.34      612.53      7.99 o 
   7   0   1        0.13        0.94      1.55 o 
   9   0   1      145.71      140.34      8.93 o 
  11   0   1       26.00       34.37      6.86 o 
 -13   1   1       26.27       34.37      8.93 o 
 -12   1   1       60.96       71.83      6.28 o 
 -11   1   1       41.00       43.14      4.87 o 
 -10   1   1       41.54       37.18      5.50 o 
  -9   1   1        0.73        1.82      1.86 o 
  -8   1   1       55.24       56.98      2.12 o 
  -7   1   1       31.32       33.54      1.24 o 
  -6   1   1        8.20       11.97      1.03 o 
  -5   1   1       10.24       19.53      0.79 o 
  -4   1   1       10.01        9.44      0.48 o 
  -3   1   1      171.10      156.02      1.88 o 
  -2   1   1      303.06      317.05      2.77 o 
  -1   1   1        7.00       -1.00      0.50 o 
   0   1   1       45.76       25.60      0.96 o 
   1   1   1      828.01      827.69      5.03 o 
   2   1   1      127.08      126.02      1.49 o 
   3   1   1        2.56        3.47      0.50 o 
   4   1   1       88.62       98.62      1.56 o 
   5   1   1      152.15      150.85      2.82 o 
   6   1   1       54.81       61.35      1.93 o 
   7   1   1        6.59        8.68      1.65 o 
   8   1   1     1093.70     1043.57     11.27 o 
   9   1   1       10.14       11.82      5.14 o 
  10   1   1        2.91        5.05      3.10 o 
  11   1   1        3.68        5.88      3.46 o 
  12   1   1      129.84      120.91      7.30 o 
 -13   2   1       38.13       43.01      5.65 o 
 -12   2   1        5.08        6.75      3.51 o 
 -11   2   1        2.54        1.70      2.97 o 
 -10   2   1      471.41      448.92     11.39 o 
  -9   2   1       46.54       55.77      3.07 o 
  -8   2   1      162.67      159.10      4.54 o 
  -7   2   1        2.67        3.75      0.82 o 
  -6   2   1        8.65       12.24      0.71 o 
  -5   2   1      199.84      225.88      2.07 o 
  -4   2   1       19.32       15.44      0.64 o 
  -3   2   1      963.80      991.82      6.59 o 
  -2   2   1       42.61       36.31      0.69 o 
  -1   2   1      566.85      554.28      4.97 o 
   0   2   1     3647.58     3613.90     25.07 o 
   1   2   1     2251.72     2277.31     15.28 o 
   2   2   1       29.94       20.72      1.04 o 
   3   2   1      666.40      659.76      4.92 o 
   4   2   1        0.01       -0.76      0.42 o 
   5   2   1      194.11      199.05      2.84 o 
   6   2   1      115.27      117.29      2.58 o 
   7   2   1      504.15      507.99      7.31 o 
   8   2   1      661.17      626.11      8.99 o 
   9   2   1      386.65      371.11     10.03 o 
  10   2   1        0.08       -0.83      3.59 o 
  11   2   1       24.91       23.39      3.69 o 
  12   2   1       40.03       45.01      6.02 o 
 -13   3   1       51.68       57.49      8.85 o 
 -12   3   1       18.65       16.56      4.15 o 
 -11   3   1        1.77       -1.44      2.69 o 
 -10   3   1      440.05      402.31     10.77 o 
  -9   3   1      294.38      288.99      6.81 o 
  -8   3   1     1160.03     1174.63     11.87 o 
  -7   3   1      154.01      166.81      2.69 o 
  -6   3   1      346.24      348.07      3.09 o 
  -5   3   1       13.09       14.25      0.84 o 
  -4   3   1      559.26      606.97      4.34 o 
  -3   3   1        0.12        0.16      0.28 o 
  -2   3   1     4731.06     4931.61     41.68 o 
  -1   3   1       18.27       14.57      0.78 o 
   0   3   1    25211.79    24093.46    214.83 o 
   1   3   1     2542.18     2519.14     19.83 o 
   2   3   1       44.01       46.90      0.95 o 
   3   3   1      123.02      116.54      1.40 o 
   4   3   1        0.45        3.52      0.63 o 
   5   3   1      240.30      242.35      3.21 o 
   6   3   1       64.27       55.45      1.92 o 
   7   3   1      549.91      526.10      6.51 o 
   8   3   1       55.90       59.80      4.78 o 
   9   3   1       28.64       33.22      4.03 o 
  10   3   1        0.91        4.71      3.40 o 
  11   3   1        8.32       12.05      3.24 o 
  12   3   1        5.53        1.75      3.56 o 
 -13   4   1       43.33       46.01      8.45 o 
 -12   4   1       22.67       22.13      4.37 o 
 -11   4   1       37.21       39.16     13.32 o 
 -10   4   1       99.36       94.35      7.26 o 
  -9   4   1      116.90      118.09      8.93 o 
  -8   4   1     1993.03     1943.03     17.70 o 
  -7   4   1      175.30      167.31      3.44 o 
  -6   4   1        7.55        4.60      0.55 o 
  -5   4   1        9.51       17.46      0.67 o 
  -4   4   1      225.84      243.66      2.32 o 
  -3   4   1        0.43        0.71      0.42 o 
  -2   4   1      924.71      935.35      6.05 o 
  -1   4   1      602.78      618.12      5.06 o 
   0   4   1     7305.75     7093.57     63.42 o 
   1   4   1      799.41      797.39      6.41 o 
   2   4   1      162.09      167.80      2.01 o 
   3   4   1     2116.20     2248.96     12.68 o 
   4   4   1        0.01        1.37      0.48 o 
   5   4   1      161.25      147.66      2.27 o 
   6   4   1        1.77        1.28      0.86 o 
   7   4   1      277.88      268.41      5.00 o 
   8   4   1       69.28       73.89      3.52 o 
   9   4   1       20.38       17.23      2.82 o 
  10   4   1       43.42       53.60      4.26 o 
  11   4   1       46.94       39.62      4.98 o 
  12   4   1        1.65       -2.70      3.38 o 
 -13   5   1       20.93       10.21      6.22 o 
 -12   5   1        0.24        3.99      5.34 o 
 -11   5   1       71.95       75.17      5.91 o 
 -10   5   1        3.81        1.38      2.77 o 
  -9   5   1        0.13        0.28      1.67 o 
  -8   5   1     1752.59     1717.64     16.16 o 
  -7   5   1      152.51      150.90      5.66 o 
  -6   5   1       19.72       17.39      1.25 o 
  -5   5   1       18.25       17.51      0.69 o 
  -4   5   1        5.05        5.80      0.53 o 
  -3   5   1        8.72        5.81      0.66 o 
  -2   5   1     1772.03     1799.72     11.95 o 
  -1   5   1        0.32       -0.49      0.31 o 
   0   5   1      322.03      331.51      3.41 o 
   1   5   1      833.65      798.02      5.96 o 
   2   5   1     1807.56     1905.22     12.85 o 
   3   5   1      157.59      188.96      2.05 o 
   4   5   1      218.22      256.52      2.68 o 
   5   5   1     1231.22     1227.52      9.47 o 
   6   5   1      334.12      329.30      4.29 o 
   7   5   1        3.90        2.26      1.32 o 
   8   5   1        1.93       -1.33      1.82 o 
   9   5   1       14.07       12.99      2.89 o 
  10   5   1        4.82        1.14      2.62 o 
  11   5   1       20.03       28.20      4.71 o 
  12   5   1        0.35       -2.76      3.43 o 
 -13   6   1       10.53        7.30      4.12 o 
 -12   6   1       33.26       26.79      7.26 o 
 -11   6   1        1.97       11.24      5.50 o 
 -10   6   1       12.25       10.10      3.26 o 
  -9   6   1       18.76       16.78      3.13 o 
  -8   6   1      370.53      360.88      5.16 o 
  -7   6   1      630.63      627.56      7.58 o 
  -6   6   1        0.00        0.42      0.81 o 
  -5   6   1        0.65        2.81      0.46 o 
  -4   6   1      127.71      143.96      1.80 o 
  -3   6   1     9899.99    10764.32     58.70 o 
  -2   6   1      871.60     1031.74      6.28 o 
  -1   6   1      173.82      203.92      1.79 o 
   0   6   1       14.68       13.73      0.66 o 
   1   6   1      142.69      143.34      1.68 o 
   2   6   1       46.46       49.90      0.98 o 
   3   6   1      207.16      184.49      2.01 o 
   4   6   1        0.03        0.27      0.48 o 
   5   6   1      722.85      758.81      6.49 o 
   6   6   1       16.08       12.09      1.86 o 
   7   6   1        8.42        9.96      2.19 o 
   8   6   1       43.72       45.50      2.74 o 
   9   6   1      178.09      174.11      5.70 o 
  10   6   1       28.37       27.09      4.28 o 
  11   6   1       66.36       71.36      6.86 o 
  12   6   1        3.51        1.40      3.79 o 
 -12   7   1       33.66       40.67      8.21 o 
 -11   7   1      155.70      152.30     10.61 o 
 -10   7   1       39.27       41.38      7.02 o 
  -9   7   1        9.97        7.82      2.71 o 
  -8   7   1      421.38      414.31      9.74 o 
  -7   7   1        3.49        3.13      1.16 o 
  -6   7   1       94.51       79.97      2.15 o 
  -5   7   1        0.03       -0.40      0.57 o 
  -4   7   1        6.35        6.96      0.69 o 
  -3   7   1     1595.24     1693.24     10.53 o 
  -2   7   1      145.00      156.35      1.69 o 
  -1   7   1        1.92        0.04      0.34 o 
   0   7   1     2032.09     2129.53     13.58 o 
   1   7   1     2075.13     2325.96     17.32 o 
   2   7   1      355.88      363.52      3.07 o 
   3   7   1        9.87        5.78      0.54 o 
   4   7   1       16.89       13.68      0.69 o 
   5   7   1      294.27      312.08      3.56 o 
   6   7   1     2686.74     2547.83     21.85 o 
   7   7   1       18.09       20.22      1.66 o 
   8   7   1       10.37       11.30      1.91 o 
   9   7   1       62.34       58.91      5.01 o 
  10   7   1        0.47       -3.04      3.31 o 
  11   7   1       41.70       40.65      9.05 o 
  12   7   1       23.89       28.23      7.97 o 
 -12   8   1       23.22       27.04      5.26 o 
 -11   8   1       21.91       23.20      6.94 o 
 -10   8   1        8.33        2.87      4.78 o 
  -9   8   1       12.30       10.61      2.97 o 
  -8   8   1      227.38      228.02      7.90 o 
  -7   8   1       57.55       57.36      2.56 o 
  -6   8   1       45.71       41.96      1.81 o 
  -5   8   1        1.39        3.27      0.77 o 
  -4   8   1        2.91        1.06      0.59 o 
  -3   8   1     3298.54     3587.18     21.10 o 
  -2   8   1      485.94      613.28      4.48 o 
  -1   8   1      257.38      284.42      2.42 o 
   0   8   1       25.36       33.26      0.74 o 
   1   8   1      328.69      435.62      3.55 o 
   2   8   1      337.52      396.88      3.47 o 
   3   8   1       68.71       57.99      1.68 o 
   4   8   1        2.59        0.65      0.52 o 
   5   8   1       48.28       46.04      1.73 o 
   6   8   1     1422.53     1283.68     11.54 o 
   7   8   1      103.41      109.18      4.17 o 
   8   8   1       43.14       43.48      2.81 o 
   9   8   1        8.86        2.82      2.79 o 
  10   8   1       37.51       51.61     10.09 o 
  11   8   1      155.63      175.34     11.72 o 
  12   8   1        2.33        0.80      6.14 o 
 -12   9   1        0.73       -4.64      5.18 o 
 -11   9   1        3.72        5.40      4.31 o 
 -10   9   1       11.65       11.96      5.74 o 
  -9   9   1       46.42       42.95      4.31 o 
  -8   9   1      611.88      613.61     12.68 o 
  -7   9   1      343.17      324.91      6.09 o 
  -6   9   1        5.60        3.52      1.08 o 
  -5   9   1       33.68       31.42      1.40 o 
  -4   9   1       62.98       57.20      1.16 o 
  -3   9   1       25.56       23.32      0.82 o 
  -2   9   1      729.76      726.79      6.45 o 
  -1   9   1      284.79      257.07      2.09 o 
   0   9   1       19.58       40.74      0.85 o 
   1   9   1      205.08      224.01      1.97 o 
   2   9   1      131.33      177.56      1.82 o 
   3   9   1      441.91      474.71      4.67 o 
   4   9   1       23.94       30.68      1.52 o 
   5   9   1       20.98       29.51      1.53 o 
   6   9   1     1026.58      941.67     15.61 o 
   7   9   1       71.11       61.92      2.91 o 
   8   9   1      113.60       99.32      6.89 o 
   9   9   1       58.92       55.78      4.95 o 
  10   9   1       51.60       56.14      8.13 o 
  11   9   1       11.55        4.31      6.14 o 
  12   9   1        2.58        0.40      6.06 o 
 -12  10   1        0.81       -4.42      3.58 o 
 -11  10   1       18.61       17.24      4.32 o 
 -10  10   1       24.79       22.93      3.21 o 
  -9  10   1       10.16       10.72      2.57 o 
  -8  10   1      110.71      113.07      4.53 o 
  -7  10   1      136.65      136.94      4.54 o 
  -6  10   1        8.98        1.19      1.18 o 
  -5  10   1      143.64      127.65      2.95 o 
  -4  10   1        1.52        4.28      0.78 o 
  -3  10   1      459.58      510.55      4.64 o 
  -2  10   1       50.92       56.42      1.72 o 
  -1  10   1      110.27      132.11      1.61 o 
   0  10   1        1.74       -0.02      0.41 o 
   1  10   1      503.71      563.51      4.12 o 
   2  10   1      350.03      476.43      4.76 o 
   3  10   1       46.84       54.85      1.29 o 
   4  10   1       35.21       37.20      1.44 o 
   5  10   1       61.22       84.61      2.24 o 
   6  10   1       94.99      101.47      3.03 o 
   7  10   1       13.87       10.00      3.64 o 
   8  10   1      190.68      169.59      5.29 o 
   9  10   1       22.97       24.97      3.80 o 
  10  10   1       11.28       10.76      5.66 o 
  11  10   1        1.47       -0.72      5.50 o 
 -12  11   1       11.10       10.54      4.63 o 
 -11  11   1        0.01       -2.36      3.36 o 
 -10  11   1       27.21       28.26      4.14 o 
  -9  11   1        9.82        5.80      2.41 o 
  -8  11   1       56.27       52.87      6.11 o 
  -7  11   1      796.20      725.98     11.46 o 
  -6  11   1       16.76        5.32      1.44 o 
  -5  11   1       23.37       23.50      1.70 o 
  -4  11   1       59.81       58.41      1.83 o 
  -3  11   1     1129.65     1134.02      8.70 o 
  -2  11   1      327.32      378.19      4.05 o 
  -1  11   1        5.76        7.44      0.63 o 
   0  11   1      284.82      254.71      2.28 o 
   1  11   1     2711.05     2720.55     19.76 o 
   2  11   1       45.83       61.27      1.24 o 
   3  11   1       13.31       12.65      0.84 o 
   4  11   1        0.75       -0.95      0.73 o 
   5  11   1       60.41       53.50      2.04 o 
   6  11   1      272.02      294.32      6.33 o 
   7  11   1       28.76       20.74      2.89 o 
   8  11   1       36.65       38.29      4.04 o 
   9  11   1      185.48      183.31      9.89 o 
  10  11   1       55.61       52.55      8.53 o 
  11  11   1        0.01       -3.25      3.44 o 
 -12  12   1       19.76       19.64      5.09 o 
 -11  12   1       86.35       80.75      6.89 o 
 -10  12   1      191.78      190.22      6.55 o 
  -9  12   1        2.21        4.45      2.51 o 
  -8  12   1       47.31       53.69      5.90 o 
  -7  12   1       48.75       58.31      3.66 o 
  -6  12   1       39.34       36.75      2.86 o 
  -5  12   1      174.60      157.67      3.50 o 
  -4  12   1       19.70       16.74      2.14 o 
  -3  12   1        1.67       -0.62      0.89 o 
  -2  12   1       82.25       84.34      1.77 o 
  -1  12   1      256.69      248.97      2.39 o 
   0  12   1       40.49       37.35      0.95 o 
   1  12   1      521.68      523.93      3.70 o 
   2  12   1      249.60      255.72      2.76 o 
   3  12   1        5.36        8.48      0.94 o 
   4  12   1      105.17       93.17      2.15 o 
   5  12   1        0.16        0.50      1.15 o 
   6  12   1      262.87      247.96      5.12 o 
   7  12   1      730.49      661.61     11.14 o 
   8  12   1       65.12       67.80      4.23 o 
   9  12   1      278.83      274.71      7.56 o 
  10  12   1        0.14       -2.60      3.43 o 
  11  12   1        0.05       -0.25      3.73 o 
 -11  13   1        0.93        1.57      3.68 o 
 -10  13   1       63.67       69.50      4.81 o 
  -9  13   1      305.91      291.09      7.68 o 
  -8  13   1      117.37      116.44      6.88 o 
  -7  13   1        1.54       -1.16      1.91 o 
  -6  13   1       35.57       36.32      2.91 o 
  -5  13   1       12.99        6.84      1.53 o 
  -4  13   1        0.50        0.47      1.07 o 
  -3  13   1        1.70        6.48      1.20 o 
  -2  13   1       28.13       22.25      1.55 o 
  -1  13   1     1111.29     1110.07      7.98 o 
   0  13   1      285.57      256.45      3.53 o 
   1  13   1        0.70       -0.10      0.72 o 
   2  13   1        3.60        3.10      0.85 o 
   3  13   1        3.44        0.14      0.93 o 
   4  13   1        2.01        1.63      1.06 o 
   5  13   1      109.62       88.02      3.18 o 
   6  13   1       73.94       76.01      3.67 o 
   7  13   1      985.99      908.20     13.87 o 
   8  13   1       11.18       12.35      3.44 o 
   9  13   1      107.13      103.89      5.01 o 
  10  13   1       29.59       23.21      7.42 o 
  11  13   1        8.79       11.75      4.63 o 
 -11  14   1        8.25        9.38      4.29 o 
 -10  14   1      211.46      232.09      7.41 o 
  -9  14   1       54.34       51.59      4.58 o 
  -8  14   1      219.51      209.63      8.23 o 
  -7  14   1        0.07        0.32      1.98 o 
  -6  14   1       13.37        8.37      2.09 o 
  -5  14   1      233.30      183.86      5.02 o 
  -4  14   1       45.55       32.81      1.94 o 
  -3  14   1      103.54       93.07      2.59 o 
  -2  14   1     1669.42     1600.35     14.33 o 
  -1  14   1     1442.77     1456.11     10.89 o 
   0  14   1       17.10       14.88      1.50 o 
   1  14   1      705.28      682.17      5.66 o 
   2  14   1        0.36       -1.16      0.80 o 
   3  14   1       14.46       16.89      1.43 o 
   4  14   1       23.71       14.48      1.64 o 
   5  14   1       16.97       19.83      2.42 o 
   6  14   1       47.04       36.98      3.16 o 
   7  14   1      163.56      162.40      5.45 o 
   8  14   1       49.63       42.35      3.90 o 
   9  14   1        6.49        7.91      2.89 o 
  10  14   1        2.35        0.08      3.75 o 
  11  14   1       41.22       46.56      6.12 o 
 -11  15   1       51.18       52.72      6.49 o 
 -10  15   1      123.01      137.74      7.23 o 
  -9  15   1      222.92      199.91      6.67 o 
  -8  15   1       39.68       33.63      3.59 o 
  -7  15   1       92.88       87.65      4.23 o 
  -6  15   1        1.04        1.46      1.91 o 
  -5  15   1        5.84        2.13      1.90 o 
  -4  15   1       13.18        7.72      1.73 o 
  -3  15   1        0.06       -0.04      1.25 o 
  -2  15   1        3.66        4.60      1.28 o 
  -1  15   1      255.87      260.98      3.61 o 
   0  15   1      448.95      454.88      4.61 o 
   1  15   1       72.22       70.36      1.96 o 
   2  15   1       72.68       58.68      1.99 o 
   3  15   1       82.09       82.84      2.59 o 
   4  15   1        1.23        5.54      1.48 o 
   5  15   1        2.87       -0.11      1.74 o 
   6  15   1        4.62        3.00      2.12 o 
   7  15   1       40.23       41.60      3.61 o 
   8  15   1       81.72       80.30      7.20 o 
   9  15   1      101.54       99.80      5.30 o 
  10  15   1       55.34       51.32      9.03 o 
 -10  16   1       29.34       26.28      3.93 o 
  -9  16   1       39.03       41.88      4.26 o 
  -8  16   1       61.18       65.29      4.52 o 
  -7  16   1       33.89       33.89      3.43 o 
  -6  16   1        0.01       -0.51      2.01 o 
  -5  16   1        8.95        2.91      1.92 o 
  -4  16   1       38.16       37.54      2.60 o 
  -3  16   1       14.50       16.37      1.70 o 
  -2  16   1      154.50      154.77      3.34 o 
  -1  16   1      654.51      647.25      6.54 o 
   0  16   1      483.61      466.84     11.94 o 
   1  16   1       59.55       52.46      1.73 o 
   2  16   1      100.16      105.05      3.59 o 
   3  16   1        7.86       10.68      1.87 o 
   4  16   1      373.57      331.72      6.90 o 
   5  16   1        1.38       -0.74      1.85 o 
   6  16   1        5.88        1.03      2.02 o 
   7  16   1       18.94       15.55      2.83 o 
   8  16   1      276.24      292.95      7.90 o 
   9  16   1        0.95        4.00      2.92 o 
  10  16   1        5.46        4.14      3.04 o 
 -10  17   1        2.87        9.92      3.32 o 
  -9  17   1        0.01       -2.31      2.49 o 
  -8  17   1       89.87       91.97      4.84 o 
  -7  17   1      206.90      203.47      6.34 o 
  -6  17   1        3.06        1.27      2.20 o 
  -5  17   1       35.10       49.21      3.74 o 
  -4  17   1        1.47        1.06      2.17 o 
  -3  17   1       23.11       19.59      1.83 o 
  -2  17   1       26.36       23.01      2.35 o 
  -1  17   1      163.50      156.22      6.01 o 
   0  17   1      235.80      242.08      3.99 o 
   1  17   1      117.57      112.08      3.30 o 
   2  17   1       45.39       37.75      3.43 o 
   3  17   1      111.44       83.31      2.88 o 
   4  17   1      222.10      197.86      5.40 o 
   5  17   1       20.87       14.88      5.35 o 
   6  17   1        1.54        2.25      2.31 o 
   7  17   1        0.31        0.62      2.44 o 
   8  17   1      392.41      397.66     17.37 o 
   9  17   1        6.43        6.19      3.07 o 
  10  17   1        0.10        3.29      3.11 o 
 -10  18   1       38.10       34.14      5.82 o 
  -9  18   1       82.96       85.00      5.98 o 
  -8  18   1      469.16      490.60     10.57 o 
  -7  18   1        1.24       -0.60      2.66 o 
  -6  18   1      128.20      137.76      5.17 o 
  -5  18   1        4.82       10.13      2.51 o 
  -4  18   1      125.68      130.52      4.46 o 
  -3  18   1        0.79       -0.05      1.41 o 
  -2  18   1      160.00      166.42      4.43 o 
  -1  18   1      537.70      527.12      8.77 o 
   0  18   1      330.98      322.86      4.82 o 
   1  18   1        0.20       -0.30      1.73 o 
   2  18   1       15.28       12.79      1.82 o 
   3  18   1       38.62       44.12      3.07 o 
   4  18   1      271.60      268.82      6.43 o 
   5  18   1        2.28        3.58      2.26 o 
   6  18   1       21.92       18.88      3.14 o 
   7  18   1       99.93      102.12      4.99 o 
   8  18   1       37.03       46.26      5.04 o 
   9  18   1      136.91      146.07      6.21 o 
  -9  19   1        0.26        1.68      3.38 o 
  -8  19   1      265.43      280.37     10.98 o 
  -7  19   1       19.19       15.52      3.27 o 
  -6  19   1      196.95      198.44      9.39 o 
  -5  19   1        0.07       -1.45      2.38 o 
  -4  19   1        2.43       -0.27      2.09 o 
  -3  19   1       10.52       11.84      2.66 o 
  -2  19   1        8.47        8.94      1.90 o 
  -1  19   1        0.10        1.81      1.23 o 
   0  19   1        9.13       18.39      1.99 o 
   1  19   1       44.91       48.25      3.15 o 
   2  19   1      144.42      148.88      6.94 o 
   3  19   1       63.03       82.31      3.67 o 
   4  19   1       93.76       95.50      4.24 o 
   5  19   1      254.15      267.05     14.15 o 
   6  19   1       31.92       36.60      3.75 o 
   7  19   1        4.70        4.33      2.94 o 
   8  19   1       29.57       36.48      4.11 o 
   9  19   1        6.06        4.51      3.24 o 
  -9  20   1        0.00       -2.66      2.92 o 
  -8  20   1      156.05      164.22     10.70 o 
  -7  20   1        8.72        7.63      3.17 o 
  -6  20   1      103.59       92.48      5.82 o 
  -5  20   1        0.69        0.47      2.30 o 
  -4  20   1      107.26      102.99      4.36 o 
  -3  20   1      122.79      132.01      4.62 o 
  -2  20   1      366.05      377.45      6.56 o 
  -1  20   1       50.80       57.31      3.41 o 
   0  20   1       18.48       24.10      2.17 o 
   1  20   1        2.50        1.43      2.02 o 
   2  20   1      259.24      259.37      7.56 o 
   3  20   1       49.32       55.65      4.42 o 
   4  20   1      172.88      158.92      7.05 o 
   5  20   1       15.88       10.81      2.85 o 
   6  20   1      118.77      121.87      5.48 o 
   7  20   1        9.63        8.14      3.12 o 
   8  20   1       79.50       81.21      7.34 o 
  -8  21   1      129.57      136.19      8.06 o 
  -7  21   1       31.96       39.25     10.01 o 
  -6  21   1      124.34      123.47      8.28 o 
  -5  21   1        7.00        0.80      2.48 o 
  -4  21   1      217.79      228.55      7.21 o 
  -3  21   1       28.53       39.49      3.39 o 
  -2  21   1       42.96       46.94      3.48 o 
  -1  21   1        9.47        4.72      2.26 o 
   0  21   1        2.25        2.14      1.73 o 
   1  21   1        0.06        1.75      2.18 o 
   2  21   1       23.40       24.90      3.72 o 
   3  21   1      194.26      206.70      9.21 o 
   4  21   1        0.39       -3.89      4.39 o 
   5  21   1      157.25      141.28      6.61 o 
   6  21   1      294.41      310.56     13.94 o 
   7  21   1       24.97       20.29      3.78 o 
   8  21   1       69.68       71.19      6.34 o 
  -8  22   1       22.25       29.67      7.02 o 
  -7  22   1        9.65       12.17      3.30 o 
  -6  22   1       29.68       21.81      4.71 o 
  -5  22   1        0.01       -1.95      2.39 o 
  -4  22   1        0.87       -0.54      2.45 o 
  -3  22   1      286.52      300.45      8.88 o 
  -2  22   1       13.42       15.96      2.90 o 
  -1  22   1      158.57      167.36      5.45 o 
   0  22   1       23.42       25.83      3.89 o 
   1  22   1        0.36       -1.90      2.22 o 
   2  22   1      164.62      175.66     10.68 o 
   3  22   1        7.16        4.83      3.24 o 
   4  22   1       36.24       37.51      4.51 o 
   5  22   1        6.53        4.77      3.41 o 
   6  22   1      125.21      109.72     10.05 o 
   7  22   1       90.97      101.93      6.23 o 
  -7  23   1      135.84      130.72      5.63 o 
  -6  23   1       12.42       19.02      3.49 o 
  -5  23   1        0.07        1.03      2.76 o 
  -4  23   1       86.85       80.22      5.59 o 
  -3  23   1        0.29       -1.03      3.83 o 
  -2  23   1       22.94       17.48      3.71 o 
  -1  23   1       11.35       11.27      2.69 o 
   0  23   1       57.11       62.36      5.13 o 
   1  23   1        0.05       -3.09      3.75 o 
   2  23   1       40.98       38.77      4.47 o 
   3  23   1       69.01       87.76      5.59 o 
   4  23   1       45.16       37.13      4.85 o 
   5  23   1       28.06       30.68      5.90 o 
   6  23   1       94.36      103.32     10.53 o 
   7  23   1       22.65       11.64      6.30 o 
  -6  24   1       66.33       69.88      8.41 o 
  -5  24   1       26.86       31.19      4.97 o 
  -4  24   1        2.65        2.36      3.75 o 
  -3  24   1       38.18       43.65      4.92 o 
  -2  24   1       91.03      108.27      5.79 o 
  -1  24   1       70.69       80.59      7.44 o 
   0  24   1        2.52        6.84      3.49 o 
   1  24   1      163.41      191.11     21.89 o 
   2  24   1        3.45        2.58      3.63 o 
   3  24   1        3.99       -0.72      3.49 o 
   4  24   1       18.76       13.86      4.28 o 
   5  24   1       18.71       15.37      4.27 o 
   6  24   1       94.12       95.60      8.73 o 
  -5  25   1       21.14       20.53      4.67 o 
  -4  25   1        0.10       -2.70      9.69 o 
  -3  25   1        7.19        5.11      3.72 o 
  -2  25   1       35.00       32.73      4.58 o 
  -1  25   1       10.95       13.31      4.03 o 
   0  25   1        5.76        2.04      3.35 o 
   1  25   1      107.22      107.01      9.49 o 
   2  25   1       76.96       85.55      5.69 o 
   3  25   1        1.12       -2.08      3.32 o 
   4  25   1       76.54       87.58      6.57 o 
   5  25   1      165.63      159.04     13.71 o 
  -4  26   1       63.86       68.29      6.10 o 
  -3  26   1       22.72       23.03      7.65 o 
  -2  26   1       72.50       73.31      5.31 o 
  -1  26   1        0.24        1.52      4.86 o 
   0  26   1        9.85       16.03      5.90 o 
   1  26   1       12.04       16.98      6.06 o 
   2  26   1       39.78       34.49      4.67 o 
   3  26   1       36.26       49.11      5.30 o 
   4  26   1       27.41       31.87      5.08 o 
  -2  27   1       32.13       28.23      7.18 o 
  -1  27   1       38.54       32.53      7.26 o 
   0  27   1       26.14       32.13      7.42 o 
   1  27   1       20.20       24.00      6.86 o 
   2  27   1        0.90        7.81      6.06 o 
 -12   0   2        0.06       -2.63      4.39 o 
 -10   0   2     1415.86     1428.27     33.33 o 
  -8   0   2        5.66        4.22      1.61 o 
  -6   0   2        2.43        2.14      0.82 o 
  -4   0   2       60.60       61.87      1.81 o 
   0   0   2     1320.61     1302.50     13.67 o 
   2   0   2      220.34      264.26      3.42 o 
   4   0   2      422.25      517.12      6.37 o 
   6   0   2        0.76        1.45      1.43 o 
   8   0   2      298.87      271.47      7.83 o 
  10   0   2       40.45       46.01      7.18 o 
  12   0   2       80.31       83.80      9.89 o 
 -13   1   2       32.89       26.76      4.63 o 
 -12   1   2       14.15       13.41      3.94 o 
 -11   1   2       98.34       92.91      5.95 o 
 -10   1   2      433.42      444.06     11.19 o 
  -9   1   2      132.36      125.83      6.11 o 
  -8   1   2      108.21      108.76      2.85 o 
  -7   1   2       38.92       45.28      1.42 o 
  -6   1   2        2.76        5.74      0.69 o 
  -5   1   2       42.56       37.13      1.03 o 
  -4   1   2        2.54        3.62      0.45 o 
  -3   1   2      973.55     1027.53      7.30 o 
  -2   1   2      339.87      339.45      3.71 o 
  -1   1   2        2.83        8.82      0.74 o 
   0   1   2      411.21      420.46      3.25 o 
   1   1   2      650.25      663.50      4.00 o 
   2   1   2      126.38      155.53      1.54 o 
   3   1   2     8004.60     9092.43     47.60 o 
   4   1   2        1.97        2.24      0.55 o 
   5   1   2      112.21       95.44      2.18 o 
   6   1   2      416.20      385.89      5.96 o 
   7   1   2       93.18       81.41      4.06 o 
   8   1   2      300.14      272.17      6.60 o 
   9   1   2        5.05        5.14      2.95 o 
  10   1   2       13.90       16.10      3.42 o 
  11   1   2       58.64       57.37      5.00 o 
  12   1   2        6.81        7.83      3.95 o 
 -13   2   2        7.58        3.83      5.02 o 
 -12   2   2        1.14        4.71      3.29 o 
 -11   2   2        0.09       -2.63      2.32 o 
 -10   2   2       49.11       67.01      5.24 o 
  -9   2   2      290.80      301.43      6.86 o 
  -8   2   2        6.10        5.63      1.23 o 
  -7   2   2       70.50       71.00      1.67 o 
  -6   2   2        6.72        3.73      0.60 o 
  -5   2   2        0.03       -0.22      0.41 o 
  -4   2   2       10.94       12.52      0.58 o 
  -3   2   2       87.85      106.15      1.37 o 
  -2   2   2    25788.67    25664.29    222.77 o 
  -1   2   2      100.83      113.59      1.70 o 
   0   2   2     1887.68     1856.38     10.36 o 
   1   2   2      166.24      151.58      1.50 o 
   2   2   2        1.10        0.62      0.40 o 
   3   2   2     1529.17     1593.78      9.42 o 
   4   2   2       66.29       61.93      1.41 o 
   5   2   2       15.69       14.96      1.13 o 
   6   2   2       15.35       17.58      1.34 o 
   7   2   2       39.02       36.96      2.27 o 
   8   2   2      221.37      185.17      9.45 o 
   9   2   2        1.61       -0.88      2.69 o 
  10   2   2       84.44       92.57      5.27 o 
  11   2   2      193.72      208.55     10.16 o 
  12   2   2        2.71       -0.30      3.52 o 
 -13   3   2       11.66       11.08      5.82 o 
 -12   3   2        2.90        2.53      3.27 o 
 -11   3   2        0.01       -0.19      2.61 o 
 -10   3   2       12.74       15.06      3.26 o 
  -9   3   2      569.09      568.82      8.32 o 
  -8   3   2      133.49      149.99      3.85 o 
  -7   3   2      245.89      244.22      2.97 o 
  -6   3   2       40.98       50.77      1.30 o 
  -5   3   2     1575.99     1602.54      9.92 o 
  -4   3   2        2.13        1.99      0.37 o 
  -3   3   2      668.03      726.45      5.43 o 
  -2   3   2    25253.01    25270.74    169.95 o 
  -1   3   2       27.59       17.22      1.47 o 
   0   3   2     1195.95     1150.94      8.15 o 
   1   3   2      373.83      360.53      2.93 o 
   2   3   2      374.16      375.07      3.16 o 
   3   3   2       41.98       54.69      1.01 o 
   4   3   2        8.45        4.13      0.62 o 
   5   3   2       83.44       88.28      1.87 o 
   6   3   2     1459.38     1355.19     11.66 o 
   7   3   2      377.14      382.93      5.72 o 
   8   3   2      155.45      135.40      4.22 o 
   9   3   2       13.46       16.43      2.82 o 
  10   3   2        0.32       -0.93      2.68 o 
  11   3   2       31.41       28.38      4.15 o 
  12   3   2       71.58       75.69     11.60 o 
 -13   4   2        1.11        7.18      5.50 o 
 -12   4   2        1.67        2.31      4.86 o 
 -11   4   2        3.60        5.19      3.07 o 
 -10   4   2       17.32       13.08      3.24 o 
  -9   4   2       43.35       41.57      3.05 o 
  -8   4   2       40.62       45.11      2.35 o 
  -7   4   2       15.78       15.65      2.77 o 
  -6   4   2        7.90       10.49      0.72 o 
  -5   4   2      324.16      351.62      3.07 o 
  -4   4   2       10.49       12.64      0.72 o 
  -3   4   2       57.43       54.51      0.88 o 
  -2   4   2     5736.03     6102.54     41.53 o 
  -1   4   2      174.26      169.73      2.05 o 
   0   4   2     3535.57     3503.08     24.03 o 
   1   4   2     2225.92     2318.05     14.69 o 
   2   4   2       84.33       87.43      1.54 o 
   3   4   2        1.85        3.54      0.60 o 
   4   4   2      169.00      161.28      2.15 o 
   5   4   2       10.49       10.24      0.86 o 
   6   4   2     4070.31     3974.47     37.43 o 
   7   4   2       95.16       92.25      3.39 o 
   8   4   2      387.05      335.33      7.58 o 
   9   4   2       74.57       68.23      4.34 o 
  10   4   2        1.48       -0.28      2.67 o 
  11   4   2        6.18        4.71      3.24 o 
  12   4   2       19.99       27.93      5.06 o 
 -13   5   2       13.25       11.29      4.12 o 
 -12   5   2        6.50        2.63      5.50 o 
 -11   5   2        3.43        3.11      4.78 o 
 -10   5   2        1.29       -1.08      2.35 o 
  -9   5   2        1.27        0.49      1.56 o 
  -8   5   2       75.87       75.31      3.07 o 
  -7   5   2      276.24      274.97      4.43 o 
  -6   5   2       13.70       19.78      1.38 o 
  -5   5   2      304.49      279.19      2.60 o 
  -4   5   2      101.10      120.43      1.49 o 
  -3   5   2       22.91       27.92      0.84 o 
  -2   5   2     2479.53     2600.87     18.24 o 
  -1   5   2        2.70        4.66      0.45 o 
   0   5   2     1365.98     1321.99      9.52 o 
   1   5   2     2896.28     3076.74     19.27 o 
   2   5   2        7.93        5.32      0.61 o 
   3   5   2      451.69      549.94      4.45 o 
   4   5   2       24.06       27.44      1.05 o 
   5   5   2       57.05       72.00      1.64 o 
   6   5   2     1334.09     1320.13     11.52 o 
   7   5   2      203.12      198.41      5.64 o 
   8   5   2       56.20       56.91      4.20 o 
   9   5   2        0.87       -0.84      2.29 o 
  10   5   2        4.51       -0.34      2.62 o 
  11   5   2       35.60       35.50      5.98 o 
  12   5   2      112.11      117.96      7.85 o 
 -13   6   2       18.78       12.80      4.39 o 
 -12   6   2       26.19       35.50      5.10 o 
 -11   6   2        0.01        2.47      4.55 o 
 -10   6   2        1.32        4.94      4.47 o 
  -9   6   2        4.21        4.64      1.88 o 
  -8   6   2      105.70      104.11      3.10 o 
  -7   6   2      875.47      916.25      9.71 o 
  -6   6   2        6.80        7.42      0.89 o 
  -5   6   2       96.76      110.77      1.75 o 
  -4   6   2     1142.43     1186.13      7.60 o 
  -3   6   2      308.44      308.22      2.96 o 
  -2   6   2       50.25       46.87      1.05 o 
  -1   6   2      267.84      288.87      2.57 o 
   0   6   2      869.60      881.43      7.09 o 
   1   6   2      811.96      827.65      5.94 o 
   2   6   2       22.86       23.73      0.82 o 
   3   6   2       17.92       12.93      0.79 o 
   4   6   2       39.15       29.90      1.32 o 
   5   6   2      842.80      801.03      6.99 o 
   6   6   2     1550.79     1497.89     12.80 o 
   7   6   2        0.98        0.76      1.27 o 
   8   6   2      254.27      237.27      6.36 o 
   9   6   2       20.34       23.39      3.30 o 
  10   6   2        1.11       -2.46      2.57 o 
  11   6   2       45.42       40.49      9.41 o 
  12   6   2        1.75        4.02      3.95 o 
 -13   7   2       39.09       39.85      5.63 o 
 -12   7   2       70.28       76.01     12.00 o 
 -11   7   2      106.60      106.11      6.29 o 
 -10   7   2        0.08        1.52      2.39 o 
  -9   7   2       42.77       45.74      4.10 o 
  -8   7   2      249.11      219.38      6.92 o 
  -7   7   2      451.27      441.30      5.41 o 
  -6   7   2        7.22        7.39      0.94 o 
  -5   7   2       59.81       53.19      1.17 o 
  -4   7   2        1.31        0.30      0.53 o 
  -3   7   2      633.61      646.29      5.19 o 
  -2   7   2        2.37        1.58      0.47 o 
  -1   7   2     1435.02     1496.81      9.86 o 
   0   7   2     1477.38     1707.84     23.84 o 
   1   7   2    10438.66    11637.66     70.58 o 
   2   7   2       32.43       47.27      1.03 o 
   3   7   2       35.88       23.67      0.93 o 
   4   7   2        2.37        2.01      0.60 o 
   5   7   2     1297.17     1249.86     10.75 o 
   6   7   2        9.04       12.16      1.34 o 
   7   7   2       56.81       56.71      5.13 o 
   8   7   2       16.32       14.97      2.63 o 
   9   7   2        0.33       -3.67      2.30 o 
  10   7   2       44.52       60.01     10.01 o 
  11   7   2        7.95        5.52      3.80 o 
  12   7   2        4.18        8.05      6.38 o 
 -12   8   2        3.65        4.09      3.77 o 
 -11   8   2       16.46       20.43      4.31 o 
 -10   8   2        0.29       -1.37      2.01 o 
  -9   8   2      106.25      105.35      4.44 o 
  -8   8   2      859.83      785.88     12.05 o 
  -7   8   2        1.38        1.03      1.21 o 
  -6   8   2        8.64        7.47      1.27 o 
  -5   8   2      169.17      184.32      2.23 o 
  -4   8   2       13.30       15.91      0.88 o 
  -3   8   2      795.05      786.77      7.77 o 
  -2   8   2      139.82      191.52      2.42 o 
  -1   8   2       79.73       84.48      1.20 o 
   0   8   2        6.65        9.48      0.58 o 
   1   8   2     1182.24     1246.51      7.65 o 
   2   8   2        0.00       -0.47      0.45 o 
   3   8   2        4.67        9.93      0.74 o 
   4   8   2       14.81       10.49      0.84 o 
   5   8   2      157.63      163.53      3.02 o 
   6   8   2     1601.85     1620.89     15.31 o 
   7   8   2       42.29       42.47      2.67 o 
   8   8   2       15.60       13.13      2.17 o 
   9   8   2       82.02       78.08      5.66 o 
  10   8   2       33.45       34.63      5.90 o 
  11   8   2        4.18        3.47      3.64 o 
  12   8   2       37.32       25.36      7.73 o 
 -12   9   2       25.66       28.02      5.03 o 
 -11   9   2        3.27        0.63      3.43 o 
 -10   9   2      193.40      188.76      6.11 o 
  -9   9   2       10.64        7.82      3.55 o 
  -8   9   2      184.33      164.08      5.09 o 
  -7   9   2       31.95       26.45      2.23 o 
  -6   9   2        4.31        4.93      1.24 o 
  -5   9   2       44.73       46.69      1.71 o 
  -4   9   2      274.90      339.68      3.58 o 
  -3   9   2      234.33      291.98      3.61 o 
  -2   9   2      611.07      568.81      4.16 o 
  -1   9   2      116.61      121.27      1.45 o 
   0   9   2       17.33       16.95      0.68 o 
   1   9   2     2073.74     2396.13     12.75 o 
   2   9   2      103.48      112.75      1.57 o 
   3   9   2      366.86      388.94      3.58 o 
   4   9   2      413.04      375.77      4.51 o 
   5   9   2       47.46       45.96      1.92 o 
   6   9   2      372.17      346.53      4.84 o 
   7   9   2       97.81       91.45      3.38 o 
   8   9   2       22.26       22.65      2.76 o 
   9   9   2       26.14       20.19      3.87 o 
  10   9   2       22.37       22.19      4.35 o 
  11   9   2        4.23        6.94      6.22 o 
 -12  10   2        2.46        0.08      3.61 o 
 -11  10   2       82.80       80.24      6.64 o 
 -10  10   2       46.73       43.88      3.92 o 
  -9  10   2        7.49        1.48      2.16 o 
  -8  10   2        0.97       -0.08      1.82 o 
  -7  10   2       33.31       27.48      2.66 o 
  -6  10   2        4.51        2.45      1.38 o 
  -5  10   2        4.89        5.60      0.94 o 
  -4  10   2      804.79      901.35      8.48 o 
  -3  10   2     1497.61     1472.79     12.12 o 
  -2  10   2      467.95      431.46      4.18 o 
  -1  10   2        7.68       21.63      0.74 o 
   0  10   2     1556.85     1680.19     10.39 o 
   1  10   2      585.00      621.65      4.25 o 
   2  10   2      270.96      257.76      2.45 o 
   3  10   2        0.31        0.46      0.65 o 
   4  10   2       42.62       49.13      1.79 o 
   5  10   2     1471.07     1381.13     11.93 o 
   6  10   2      438.10      419.91      6.70 o 
   7  10   2       13.22       12.83      2.34 o 
   8  10   2        7.71        6.93      2.27 o 
   9  10   2       10.95       11.93      6.18 o 
  10  10   2       22.35       23.20      7.10 o 
  11  10   2        2.29        7.26      5.82 o 
 -12  11   2        6.10       -0.69      3.86 o 
 -11  11   2      104.70      119.97      6.89 o 
 -10  11   2       88.52       84.71      4.60 o 
  -9  11   2       78.26       81.06      4.39 o 
  -8  11   2      795.07      750.57     12.11 o 
  -7  11   2        1.85        4.32      1.87 o 
  -6  11   2       97.91       95.44      3.22 o 
  -5  11   2        0.83       -1.88      0.94 o 
  -4  11   2     1544.17     1625.23     16.89 o 
  -3  11   2      542.01      512.19      8.08 o 
  -2  11   2      174.60      177.85      2.25 o 
  -1  11   2      348.38      321.96      2.87 o 
   0  11   2      658.60      685.70      4.41 o 
   1  11   2      279.78      341.00      2.70 o 
   2  11   2        3.25        2.62      0.54 o 
   3  11   2      127.22      102.87      2.33 o 
   4  11   2      244.55      194.53      4.56 o 
   5  11   2      194.09      226.33      4.15 o 
   6  11   2       12.48        8.33      2.12 o 
   7  11   2       46.86       48.67      3.97 o 
   8  11   2       33.30       31.70      3.19 o 
   9  11   2       55.36       62.28      8.69 o 
  10  11   2       10.05        6.06      6.06 o 
  11  11   2       31.04       23.44      7.50 o 
 -12  12   2       59.85       71.02      6.97 o 
 -11  12   2      234.81      245.96      7.66 o 
 -10  12   2       15.89       10.18      2.90 o 
  -9  12   2      216.14      212.24      6.41 o 
  -8  12   2      113.44      118.55      4.69 o 
  -7  12   2       46.24       54.98      3.50 o 
  -6  12   2        6.64        7.28      1.92 o 
  -5  12   2       14.93       21.22      1.64 o 
  -4  12   2       61.75       53.95      2.11 o 
  -3  12   2      481.38      459.08      6.05 o 
  -2  12   2      411.66      369.11      4.10 o 
  -1  12   2        0.56        1.55      0.65 o 
   0  12   2       15.82       10.57      0.75 o 
   1  12   2      124.16      148.07      1.63 o 
   2  12   2       12.21        7.32      0.89 o 
   3  12   2        0.67       -0.78      0.67 o 
   4  12   2      281.70      237.76      3.62 o 
   5  12   2      217.18      174.60      6.37 o 
   6  12   2      129.16      102.65     13.62 o 
   7  12   2      218.08      200.80      5.71 o 
   8  12   2      135.17      118.80      6.11 o 
   9  12   2        0.59       -7.50      4.39 o 
  10  12   2       78.65       90.58     10.37 o 
  11  12   2       52.95       57.10      6.51 o 
 -11  13   2       40.31       48.76      4.56 o 
 -10  13   2      116.76      102.23      5.18 o 
  -9  13   2      559.86      555.98     10.83 o 
  -8  13   2        3.55        4.89      2.32 o 
  -7  13   2        1.59        0.82      2.05 o 
  -6  13   2       22.33       21.14      3.33 o 
  -5  13   2        2.29        2.69      1.47 o 
  -4  13   2        1.82       -1.18      1.05 o 
  -3  13   2      245.25      235.90      4.41 o 
  -2  13   2      417.99      390.95      5.29 o 
  -1  13   2      167.99      171.38      2.27 o 
   0  13   2      566.17      526.11      4.31 o 
   1  13   2        0.00        0.02      0.60 o 
   2  13   2      440.78      393.84      5.87 o 
   3  13   2      502.14      425.99      5.06 o 
   4  13   2      135.77      118.64      3.89 o 
   5  13   2       19.19       22.60      2.45 o 
   6  13   2      291.48      274.08      6.57 o 
   7  13   2        0.23       -1.47      2.13 o 
   8  13   2       85.18       88.71      4.55 o 
   9  13   2       29.14       35.03      3.79 o 
  10  13   2       73.74       85.30      7.07 o 
  11  13   2        2.10        8.34      4.40 o 
 -11  14   2       32.06       35.78      4.35 o 
 -10  14   2        8.30        7.01      3.05 o 
  -9  14   2      389.63      365.34      8.73 o 
  -8  14   2      107.75       99.65      5.35 o 
  -7  14   2        3.80        3.89      2.03 o 
  -6  14   2        0.13       -1.03      1.64 o 
  -5  14   2       72.14       66.10      2.93 o 
  -4  14   2      101.54       93.99      3.04 o 
  -3  14   2      446.04      421.93      6.33 o 
  -2  14   2      749.31      713.83      7.76 o 
  -1  14   2     1378.33     1327.93     10.15 o 
   0  14   2        8.40       11.69      1.13 o 
   1  14   2        0.01        1.14      1.82 o 
   2  14   2      138.91      110.29      2.68 o 
   3  14   2       15.89        8.18      1.22 o 
   4  14   2        0.27        0.23      1.10 o 
   5  14   2        2.71        1.22      1.56 o 
   6  14   2        1.23        3.13      2.02 o 
   7  14   2        3.07        1.05      2.22 o 
   8  14   2      162.25      165.45      7.18 o 
   9  14   2        2.71        1.44      2.68 o 
  10  14   2       32.75       33.63      5.40 o 
 -11  15   2       25.69       27.21      4.07 o 
 -10  15   2      152.72      161.99      7.28 o 
  -9  15   2       74.21       74.90      4.68 o 
  -8  15   2        3.06        4.33      2.39 o 
  -7  15   2       10.38       13.75      4.11 o 
  -6  15   2        4.73        1.51      1.98 o 
  -5  15   2        5.32        2.12      1.99 o 
  -4  15   2       35.72       39.95      2.17 o 
  -3  15   2      157.54      152.66      3.75 o 
  -2  15   2       26.73       32.15      2.12 o 
  -1  15   2      366.81      376.51      4.51 o 
   0  15   2     1413.59     1391.89     10.03 o 
   1  15   2      105.30       77.15      1.86 o 
   2  15   2      162.54      144.15      3.62 o 
   3  15   2      270.92      197.87      3.53 o 
   4  15   2        0.67        1.11      1.48 o 
   5  15   2      208.26      189.40      5.35 o 
   6  15   2        4.19        1.92      2.10 o 
   7  15   2       51.59       62.09      4.13 o 
   8  15   2        1.97        3.01      3.25 o 
   9  15   2       31.82       23.77      3.76 o 
  10  15   2        0.69        0.50      3.72 o 
 -11  16   2        0.78        3.02      3.27 o 
 -10  16   2      165.50      176.68      7.18 o 
  -9  16   2       74.98       80.97      6.25 o 
  -8  16   2       33.53       34.78      3.70 o 
  -7  16   2        2.64       -0.33      2.15 o 
  -6  16   2       56.48       56.81      3.73 o 
  -5  16   2       21.81       24.23      2.76 o 
  -4  16   2       76.80       74.13      3.01 o 
  -3  16   2      240.00      239.67      4.26 o 
  -2  16   2      244.35      260.34      4.37 o 
  -1  16   2       16.08       17.00      1.79 o 
   0  16   2        3.64        6.53      1.34 o 
   1  16   2       19.62       19.92      1.39 o 
   2  16   2       20.02       17.47      1.58 o 
   3  16   2       22.15       14.20      1.57 o 
   4  16   2       88.89       81.54      6.38 o 
   5  16   2      128.34      115.41      7.86 o 
   6  16   2        0.11        2.23      2.20 o 
   7  16   2       82.52       77.22      4.63 o 
   8  16   2      217.06      222.11      6.95 o 
   9  16   2       16.97       16.67      3.45 o 
  10  16   2        2.78        1.82      3.85 o 
 -10  17   2      131.00      144.38      9.17 o 
  -9  17   2        9.92       10.80      3.29 o 
  -8  17   2       16.39       22.23      3.42 o 
  -7  17   2       24.87       29.47      3.40 o 
  -6  17   2      482.49      463.30     11.20 o 
  -5  17   2       53.06       61.58      4.38 o 
  -4  17   2       46.92       43.66      2.60 o 
  -3  17   2       39.29       42.10      2.30 o 
  -2  17   2      566.45      556.36      7.01 o 
  -1  17   2     1045.32     1052.36     10.43 o 
   0  17   2       24.62       34.09      1.93 o 
   1  17   2       44.06       39.86      2.15 o 
   2  17   2       31.45       28.52      2.00 o 
   3  17   2       95.50       58.91      7.54 o 
   4  17   2       94.12       90.96      3.89 o 
   5  17   2        0.32       -0.87      1.97 o 
   6  17   2       72.19       67.83      4.20 o 
   7  17   2      144.19      161.50      5.85 o 
   8  17   2       97.09       95.95      5.24 o 
   9  17   2       11.69       13.35      3.38 o 
 -10  18   2       61.20       64.09      6.12 o 
  -9  18   2        3.85        0.21      2.97 o 
  -8  18   2        1.63        4.96      2.96 o 
  -7  18   2      134.45      145.23      5.52 o 
  -6  18   2        8.40        6.69      2.58 o 
  -5  18   2       14.30       13.68      6.62 o 
  -4  18   2       21.15       25.61      3.41 o 
  -3  18   2        6.60        6.25      1.69 o 
  -2  18   2      300.74      294.77      5.50 o 
  -1  18   2        0.44        2.32      1.17 o 
   0  18   2       44.13       43.01      2.66 o 
   1  18   2       11.28        9.92      1.96 o 
   2  18   2       31.24       44.26      3.11 o 
   3  18   2        0.95        1.10      1.86 o 
   4  18   2        3.66        2.94      2.10 o 
   5  18   2       98.90       87.47      4.25 o 
   6  18   2       97.23      102.50      5.84 o 
   7  18   2       52.67       53.32      4.35 o 
   8  18   2       88.89       81.97      8.23 o 
   9  18   2       33.63       41.03      4.39 o 
  -9  19   2       48.15       47.40      4.65 o 
  -8  19   2      136.42      151.15      6.07 o 
  -7  19   2        0.74        2.68      3.86 o 
  -6  19   2       12.27        9.00      3.51 o 
  -5  19   2      183.37      183.81      5.54 o 
  -4  19   2        5.92        3.38      2.61 o 
  -3  19   2        3.47        4.30      1.84 o 
  -2  19   2      492.86      490.80      7.53 o 
  -1  19   2      145.74      155.18      4.03 o 
   0  19   2      229.59      239.54      4.66 o 
   1  19   2      156.13      152.95      4.65 o 
   2  19   2        0.00       -0.93      3.47 o 
   3  19   2        0.15       -1.39      2.45 o 
   4  19   2        4.02       -0.66      2.10 o 
   5  19   2        0.22       -0.62      2.26 o 
   6  19   2      408.19      424.00     12.81 o 
   7  19   2       52.14       61.41      4.65 o 
   8  19   2       73.79       78.36      5.26 o 
  -9  20   2        6.17        6.77      3.47 o 
  -8  20   2       89.48       94.71      5.47 o 
  -7  20   2      106.64      104.79      6.22 o 
  -6  20   2       37.75       29.36      4.62 o 
  -5  20   2      230.65      224.16      6.19 o 
  -4  20   2        6.97        2.52      3.22 o 
  -3  20   2       20.62       23.62      3.10 o 
  -2  20   2        9.95       12.33      2.18 o 
  -1  20   2       39.04       40.20      2.70 o 
   0  20   2       64.87       71.87      4.38 o 
   1  20   2        7.84        7.15      2.81 o 
   2  20   2       84.50      100.31      5.09 o 
   3  20   2       20.31       10.86      3.95 o 
   4  20   2      232.59      225.58     11.96 o 
   5  20   2       40.17       41.07      3.81 o 
   6  20   2      408.83      429.62      9.83 o 
   7  20   2       13.47       15.06      3.39 o 
   8  20   2       25.80       31.68      4.10 o 
  -8  21   2      123.39      122.33      7.21 o 
  -7  21   2       26.04       26.74      4.72 o 
  -6  21   2       86.48       77.98      5.17 o 
  -5  21   2       21.72       19.29      3.10 o 
  -4  21   2      190.91      196.84      5.82 o 
  -3  21   2       59.94       63.83      3.46 o 
  -2  21   2        7.29        6.12      2.66 o 
  -1  21   2       22.61       20.34      2.81 o 
   0  21   2        9.22        6.56      1.86 o 
   1  21   2      198.06      206.97      9.21 o 
   2  21   2       60.83       68.55      4.71 o 
   3  21   2       23.32       20.41      8.33 o 
   4  21   2        9.50        5.93      3.32 o 
   5  21   2       33.48       42.82      7.18 o 
   6  21   2        4.92        6.54      3.12 o 
   7  21   2       49.08       55.12      9.14 o 
  -8  22   2       53.23       67.32      8.17 o 
  -7  22   2       45.07       47.17      4.33 o 
  -6  22   2       27.65       30.97      4.20 o 
  -5  22   2       23.52       28.20      3.48 o 
  -4  22   2        3.22        6.97      4.35 o 
  -3  22   2        3.39        0.96      2.51 o 
  -2  22   2       36.06       42.61      3.53 o 
  -1  22   2       24.08       26.02      3.03 o 
   0  22   2       50.96       47.74      5.54 o 
   1  22   2       48.96       58.96      4.70 o 
   2  22   2      159.64      167.16      6.62 o 
   3  22   2       26.89       34.06      4.36 o 
   4  22   2      129.24      149.99     24.68 o 
   5  22   2      166.89      180.20     17.10 o 
   6  22   2      113.97      110.12     10.61 o 
   7  22   2        1.70        4.86      5.26 o 
  -7  23   2        2.63        1.45      2.97 o 
  -6  23   2        0.44       -0.26      3.04 o 
  -5  23   2       11.19       11.72      3.14 o 
  -4  23   2       62.69       71.14      4.43 o 
  -3  23   2       79.54       94.20      5.55 o 
  -2  23   2       35.21       37.66      4.13 o 
  -1  23   2        0.44        0.99      2.42 o 
   0  23   2       34.54       44.70      4.79 o 
   1  23   2      219.10      224.84      7.32 o 
   2  23   2        0.86        4.92      3.35 o 
   3  23   2       15.47       11.89      3.78 o 
   4  23   2      197.67      196.27      7.79 o 
   5  23   2        1.35        3.53      4.39 o 
   6  23   2        3.87        0.28      3.68 o 
  -6  24   2        3.12        6.39      3.07 o 
  -5  24   2       14.65       12.34      4.68 o 
  -4  24   2       98.11      114.73      6.31 o 
  -3  24   2       42.28       54.85      5.15 o 
  -2  24   2       87.86       83.88      4.51 o 
  -1  24   2        2.41        1.57      2.47 o 
   0  24   2        6.90        9.09      4.94 o 
   1  24   2       54.65       54.72      4.66 o 
   2  24   2       20.75       11.80      3.78 o 
   3  24   2       52.19       66.18      5.98 o 
   4  24   2       34.28       28.08      5.38 o 
   5  24   2        1.65       -2.71      3.49 o 
  -5  25   2      126.39      136.48      7.02 o 
  -4  25   2       19.47       28.48      8.45 o 
  -3  25   2       90.82      101.62      5.95 o 
  -2  25   2       97.20      103.22      5.76 o 
  -1  25   2      108.65       98.31      6.17 o 
   0  25   2      163.69      164.82     11.00 o 
   1  25   2       17.01       30.38      6.94 o 
   2  25   2       14.33       14.83      4.19 o 
   3  25   2       75.50       87.47      6.34 o 
   4  25   2      185.02      201.18      8.27 o 
  -4  26   2       52.71       66.47     13.00 o 
  -3  26   2       36.01       49.11      6.58 o 
  -2  26   2        9.00       11.28      3.88 o 
  -1  26   2        0.81        0.35      3.49 o 
   0  26   2        5.51       -1.12      4.86 o 
   1  26   2        3.64        2.87      5.18 o 
   2  26   2        7.77       10.01      5.18 o 
   3  26   2        0.22       -1.62      3.41 o 
  -2  27   2        6.59        9.49      6.06 o 
  -1  27   2       18.10       15.07      6.22 o 
   0  27   2       64.02       61.00      8.69 o 
   1  27   2       18.36       23.04      6.70 o 
   2  27   2       20.77       17.22      6.54 o 
 -13   0   3        3.86        4.07      4.86 o 
 -11   0   3      712.85      714.85     21.37 o 
  -9   0   3       14.07       18.18      4.23 o 
  -7   0   3      138.91      152.13      4.65 o 
  -5   0   3        4.91        1.74      0.76 o 
  -3   0   3     3198.23     3170.35     52.11 o 
  -1   0   3       40.74       48.74      3.28 o 
   1   0   3      609.06      656.05      5.07 o 
   3   0   3        7.39       10.31      0.94 o 
   5   0   3        2.08        0.55      1.34 o 
   7   0   3       32.55       27.36      3.10 o 
   9   0   3        2.68        6.20      3.25 o 
  11   0   3       12.93       12.52      6.38 o 
 -13   1   3        2.19        1.36      4.78 o 
 -12   1   3       32.35       28.90      4.58 o 
 -11   1   3       10.22       11.76      3.38 o 
 -10   1   3     1176.10     1184.36     20.27 o 
  -9   1   3        1.42        0.12      1.33 o 
  -8   1   3       41.95       44.63      1.73 o 
  -7   1   3       29.05       26.50      1.24 o 
  -6   1   3       38.85       39.46      1.29 o 
  -5   1   3        0.35        0.43      0.42 o 
  -4   1   3      193.59      213.01      2.16 o 
  -3   1   3      599.77      600.14      4.69 o 
  -2   1   3    84989.19    79200.68    805.43 o 
  -1   1   3     3595.86     3728.17     26.46 o 
   0   1   3      892.45      944.25      6.82 o 
   1   1   3       96.10       74.94      1.08 o 
   2   1   3      316.13      302.55      2.33 o 
   3   1   3      687.64      716.92      4.63 o 
   4   1   3      726.45      729.84      7.89 o 
   5   1   3      208.10      198.01      3.00 o 
   6   1   3      198.01      185.09      4.13 o 
   7   1   3        0.38       -0.32      1.24 o 
   8   1   3      117.36      104.79      3.86 o 
   9   1   3       26.37       30.52      3.63 o 
  10   1   3        9.86        8.94      2.85 o 
  11   1   3      324.41      333.83     11.25 o 
  12   1   3      150.39      143.03      8.15 o 
 -13   2   3        0.39        0.32      4.62 o 
 -12   2   3        0.10       -0.12      2.91 o 
 -11   2   3        2.07        1.60      3.39 o 
 -10   2   3      438.20      467.58     11.19 o 
  -9   2   3      213.73      217.47      4.76 o 
  -8   2   3       23.02       26.08      1.49 o 
  -7   2   3      722.31      744.72      6.53 o 
  -6   2   3        8.39       12.62      0.87 o 
  -5   2   3      556.38      559.90      4.50 o 
  -4   2   3      116.32      141.67      1.55 o 
  -3   2   3      784.74      828.37      5.74 o 
  -2   2   3     4119.96     4264.89     27.04 o 
  -1   2   3      951.94      974.49      8.16 o 
   0   2   3     1305.08     1208.51      7.86 o 
   1   2   3        2.19        0.82      0.42 o 
   2   2   3       29.36       45.75      1.08 o 
   3   2   3     7657.21     8420.81     43.02 o 
   4   2   3        0.23       -0.41      0.46 o 
   5   2   3        6.31        3.25      0.78 o 
   6   2   3      930.47      890.10      9.70 o 
   7   2   3       47.72       56.44      2.54 o 
   8   2   3        7.44       10.73      2.59 o 
   9   2   3        0.00       -1.40      3.13 o 
  10   2   3       51.96       53.76      6.86 o 
  11   2   3        8.38        7.14      3.97 o 
  12   2   3        3.97        9.33      4.56 o 
 -13   3   3        1.36        3.84      6.30 o 
 -12   3   3        0.20        0.72      4.70 o 
 -11   3   3        2.64        0.60      2.62 o 
 -10   3   3        4.91        0.26      2.40 o 
  -9   3   3       82.11       86.19      3.32 o 
  -8   3   3      231.85      228.65      4.57 o 
  -7   3   3      691.53      705.40      6.77 o 
  -6   3   3      582.88      607.39      5.01 o 
  -5   3   3     1214.26     1263.04      8.64 o 
  -4   3   3       14.78       27.40      0.71 o 
  -3   3   3        3.54       11.20      0.73 o 
  -2   3   3       13.25       23.55      1.03 o 
  -1   3   3     2330.90     2320.63     16.35 o 
   0   3   3        8.92        8.10      0.47 o 
   1   3   3      181.47      191.57      1.94 o 
   2   3   3      291.97      263.67      2.15 o 
   3   3   3     2527.92     2659.92     15.27 o 
   4   3   3      492.96      572.57      4.93 o 
   5   3   3      251.76      237.67      3.21 o 
   6   3   3      260.67      247.72      4.97 o 
   7   3   3       29.63       29.13      2.47 o 
   8   3   3       13.54        7.18      2.78 o 
   9   3   3        6.57        7.35      2.72 o 
  10   3   3      103.58      104.77      5.73 o 
  11   3   3       12.84        5.78      3.94 o 
  12   3   3       12.48       15.50      8.45 o 
 -13   4   3       17.35       23.32      4.68 o 
 -12   4   3       54.17       54.97      5.58 o 
 -11   4   3        0.04       -2.47      3.43 o 
 -10   4   3        5.16        3.05      2.64 o 
  -9   4   3      252.00      257.74      7.47 o 
  -8   4   3      179.46      184.83      4.93 o 
  -7   4   3      626.72      647.45      5.91 o 
  -6   4   3       36.27       44.61      1.16 o 
  -5   4   3     1991.25     2113.71     12.69 o 
  -4   4   3      197.91      236.83      2.31 o 
  -3   4   3        4.69        3.57      0.44 o 
  -2   4   3      379.13      405.25      3.45 o 
  -1   4   3       52.55       50.44      0.92 o 
   0   4   3        4.88        7.04      0.73 o 
   1   4   3      718.09      753.89      5.56 o 
   2   4   3        2.36        4.73      0.50 o 
   3   4   3      862.65      987.22      6.89 o 
   4   4   3       40.76       41.95      1.30 o 
   5   4   3      139.55      141.86      2.49 o 
   6   4   3      856.68      812.92      7.48 o 
   7   4   3      523.16      478.99      7.79 o 
   8   4   3        0.06        1.73      2.20 o 
   9   4   3        4.35        7.46      2.83 o 
  10   4   3       36.53       34.91      4.08 o 
  11   4   3        2.75       -1.78      3.59 o 
  12   4   3        0.22        0.38      4.05 o 
 -13   5   3        8.46        4.36      3.86 o 
 -12   5   3       93.18       86.90      9.93 o 
 -11   5   3       98.77       98.16      8.53 o 
 -10   5   3        3.35        1.32      4.66 o 
  -9   5   3      221.51      218.32      5.60 o 
  -8   5   3        3.36        0.84      1.38 o 
  -7   5   3      104.15      109.44      3.15 o 
  -6   5   3       44.34       42.16      1.27 o 
  -5   5   3      157.15      175.26      2.08 o 
  -4   5   3        7.15       13.54      0.63 o 
  -3   5   3       57.38       72.69      1.08 o 
  -2   5   3     1224.43     1341.05      8.70 o 
  -1   5   3     1300.79     1374.68      9.79 o 
   0   5   3        8.26       11.90      0.62 o 
   1   5   3      162.86      205.17      2.09 o 
   2   5   3      682.52      718.81      4.92 o 
   3   5   3      163.81      172.27      2.11 o 
   4   5   3       24.23       30.66      1.49 o 
   5   5   3      114.16      106.03      2.24 o 
   6   5   3      126.27      115.35      2.48 o 
   7   5   3        8.13        3.58      1.74 o 
   8   5   3       45.65       36.09      3.41 o 
   9   5   3        0.08       -1.58      2.40 o 
  10   5   3        7.20        2.62      3.05 o 
  11   5   3        0.34        0.16      3.79 o 
  12   5   3        1.66        5.38      4.42 o 
 -13   6   3        0.20        1.62      3.37 o 
 -12   6   3      112.22      101.40      6.50 o 
 -11   6   3        0.00        4.56      3.27 o 
 -10   6   3       20.72       21.42      2.79 o 
  -9   6   3       22.64       20.77      3.29 o 
  -8   6   3       55.50       57.62      3.37 o 
  -7   6   3        5.70        5.92      1.10 o 
  -6   6   3      153.05      144.78      2.18 o 
  -5   6   3        2.66        3.65      0.72 o 
  -4   6   3       17.20       32.32      1.06 o 
  -3   6   3       30.62       37.49      1.24 o 
  -2   6   3      324.19      362.21      2.92 o 
  -1   6   3       91.27       97.32      1.20 o 
   0   6   3     1386.67     1492.25     18.97 o 
   1   6   3       10.93        4.44      0.60 o 
   2   6   3       21.98       23.42      0.82 o 
   3   6   3      199.00      188.50      2.25 o 
   4   6   3      358.76      336.95      3.54 o 
   5   6   3     1362.63     1290.01     10.30 o 
   6   6   3       16.02       16.67      1.49 o 
   7   6   3      205.42      192.91      5.61 o 
   8   6   3       79.59       66.92      4.38 o 
   9   6   3       33.70       33.34      3.76 o 
  10   6   3        4.96        3.79      3.75 o 
  11   6   3       21.39       25.00      4.91 o 
 -13   7   3       72.18       72.84      6.86 o 
 -12   7   3      159.67      160.16      7.78 o 
 -11   7   3        0.32       -2.40      2.76 o 
 -10   7   3       32.62       31.93      6.12 o 
  -9   7   3       49.19       44.03      3.37 o 
  -8   7   3       82.26       74.80      3.46 o 
  -7   7   3       76.35       65.49      2.71 o 
  -6   7   3       83.57       84.54      2.13 o 
  -5   7   3       96.34       86.35      1.74 o 
  -4   7   3     2926.92     3132.00     20.68 o 
  -3   7   3        0.07        2.25      1.67 o 
  -2   7   3      125.58      132.72      1.62 o 
  -1   7   3     1735.45     1886.17     11.49 o 
   0   7   3      704.18      821.02      5.48 o 
   1   7   3     1810.63     1937.27     11.41 o 
   2   7   3        0.90        1.05      0.50 o 
   3   7   3        4.21        2.95      0.64 o 
   4   7   3       38.89       34.25      1.28 o 
   5   7   3       20.06       14.68      1.24 o 
   6   7   3      436.67      421.84      5.45 o 
   7   7   3        0.34       -2.48      1.45 o 
   8   7   3       27.14       25.79      3.60 o 
   9   7   3       24.73       15.60      3.22 o 
  10   7   3       47.86       42.26      8.17 o 
  11   7   3       11.17        6.01      3.86 o 
 -13   8   3        0.00       -3.01      3.37 o 
 -12   8   3        0.91       -2.45      3.20 o 
 -11   8   3       19.00       14.38      4.58 o 
 -10   8   3        8.15        7.86      2.48 o 
  -9   8   3      315.49      301.77      7.92 o 
  -8   8   3      135.11      123.90      4.36 o 
  -7   8   3       97.64       94.35      3.77 o 
  -6   8   3        1.88        1.81      1.06 o 
  -5   8   3      269.62      283.52      3.67 o 
  -4   8   3      176.68      190.46      2.82 o 
  -3   8   3        9.90        4.79      0.75 o 
  -2   8   3      194.52      192.08      2.27 o 
  -1   8   3       79.72       91.36      1.14 o 
   0   8   3       11.06       15.58      0.70 o 
   1   8   3      171.25      171.61      1.95 o 
   2   8   3        0.30        0.40      0.53 o 
   3   8   3       52.42       38.75      1.26 o 
   4   8   3      624.21      578.66      8.41 o 
   5   8   3      258.90      231.57      3.77 o 
   6   8   3       63.38       63.76      2.33 o 
   7   8   3        3.70        1.67      1.61 o 
   8   8   3        3.79       -0.40      2.22 o 
   9   8   3       70.87       69.66      6.98 o 
  10   8   3       10.73        8.89      6.26 o 
  11   8   3       14.32        8.41      4.44 o 
 -12   9   3      116.08      100.38      6.63 o 
 -11   9   3       11.55       15.10      5.93 o 
 -10   9   3        2.26        0.18      2.22 o 
  -9   9   3      185.69      174.98      5.58 o 
  -8   9   3        0.17        1.89      1.70 o 
  -7   9   3       40.18       36.69      2.46 o 
  -6   9   3        7.04        6.16      1.25 o 
  -5   9   3      309.73      338.51      7.00 o 
  -4   9   3      235.81      251.85      3.83 o 
  -3   9   3      172.93      171.15      2.67 o 
  -2   9   3       52.85       38.04      1.02 o 
  -1   9   3      120.97      117.32      1.26 o 
   0   9   3      271.79      264.86      2.63 o 
   1   9   3       47.24       52.80      1.03 o 
   2   9   3      114.09      103.61      1.77 o 
   3   9   3      140.03      128.61      2.05 o 
   4   9   3        6.18        3.37      1.19 o 
   5   9   3      894.15      909.87      9.81 o 
   6   9   3       36.33       33.75      2.45 o 
   7   9   3        2.71        1.71      1.77 o 
   8   9   3       32.55       38.58      3.67 o 
   9   9   3        9.97        7.03      3.69 o 
  10   9   3        9.02       11.02      4.01 o 
  11   9   3       13.70       12.20      4.55 o 
 -12  10   3       89.60       98.21      7.07 o 
 -11  10   3       11.60       10.41      2.88 o 
 -10  10   3      183.29      178.65      6.03 o 
  -9  10   3      255.07      245.30      6.64 o 
  -8  10   3        0.64       -0.93      1.69 o 
  -7  10   3       90.77       79.40      3.50 o 
  -6  10   3       10.18        7.06      1.38 o 
  -5  10   3      161.23      154.90      3.33 o 
  -4  10   3      344.05      363.26      4.46 o 
  -3  10   3      287.43      279.73      3.69 o 
  -2  10   3      304.67      279.76      2.68 o 
  -1  10   3       67.37       59.24      1.11 o 
   0  10   3       91.24      124.30      1.63 o 
   1  10   3        5.02       19.09      0.84 o 
   2  10   3        1.00        1.67      0.62 o 
   3  10   3       62.87       51.07      1.45 o 
   4  10   3      790.45      710.09      6.79 o 
   5  10   3     2342.04     2224.10     17.84 o 
   6  10   3      246.45      261.40      7.19 o 
   7  10   3        0.20       -0.58      1.68 o 
   8  10   3      127.23      133.68      5.04 o 
   9  10   3       25.93       18.68      4.17 o 
  10  10   3        7.58       10.80      4.12 o 
  11  10   3       22.11       19.22      7.42 o 
 -12  11   3       20.53       17.88      4.66 o 
 -11  11   3        0.42       -3.65      2.43 o 
 -10  11   3       83.70       88.38      4.67 o 
  -9  11   3      512.35      485.59      9.69 o 
  -8  11   3        4.01        5.73      2.13 o 
  -7  11   3      459.90      406.22      7.87 o 
  -6  11   3       18.05       17.53      1.94 o 
  -5  11   3        1.56       -0.06      1.18 o 
  -4  11   3       22.58       11.83      1.33 o 
  -3  11   3     1505.15     1502.53     17.99 o 
  -2  11   3      614.39      539.46      4.35 o 
  -1  11   3       21.30       18.53      0.86 o 
   0  11   3       37.81       42.98      1.16 o 
   1  11   3       11.31       19.98      0.82 o 
   2  11   3       35.37       27.63      1.20 o 
   3  11   3       27.04       27.96      1.44 o 
   4  11   3       10.54       -0.40      1.05 o 
   5  11   3      577.30      532.43      6.98 o 
   6  11   3        8.92        8.41      1.92 o 
   7  11   3        0.75        1.38      2.02 o 
   8  11   3       75.17       88.22      4.50 o 
   9  11   3       13.13       11.65      3.83 o 
  10  11   3       53.68       65.23      9.17 o 
  11  11   3       29.01       34.13      8.05 o 
 -12  12   3       12.37        5.62      4.35 o 
 -11  12   3       88.93       91.72      5.25 o 
 -10  12   3      278.51      261.90      7.44 o 
  -9  12   3       11.32        9.90      2.67 o 
  -8  12   3       45.41       45.63      4.09 o 
  -7  12   3      235.19      195.09      5.44 o 
  -6  12   3        0.04       -1.38      1.52 o 
  -5  12   3      179.15      175.04      3.61 o 
  -4  12   3      141.24      130.22      3.00 o 
  -3  12   3       76.14       77.15      2.25 o 
  -2  12   3      151.05      146.31      2.17 o 
  -1  12   3      709.62      689.75      5.52 o 
   0  12   3       42.65       45.96      1.13 o 
   1  12   3      145.79      166.79      1.81 o 
   2  12   3        6.95        5.88      0.98 o 
   3  12   3       87.44       54.01      1.75 o 
   4  12   3      380.86      310.26      4.62 o 
   5  12   3      412.49      379.01      6.33 o 
   6  12   3      156.69      152.65      4.92 o 
   7  12   3        3.00        3.91      2.24 o 
   8  12   3       55.63       55.76      5.27 o 
   9  12   3        3.22        2.87      5.58 o 
  10  12   3       68.63       73.12      9.73 o 
 -12  13   3        0.50        2.46      7.14 o 
 -11  13   3        1.34       -1.09      2.83 o 
 -10  13   3       44.88       45.38      4.26 o 
  -9  13   3      138.97      130.50      5.27 o 
  -8  13   3       51.98       43.26      3.51 o 
  -7  13   3       83.54       70.87      3.67 o 
  -6  13   3        3.63        2.53      1.94 o 
  -5  13   3       56.71       63.79      2.48 o 
  -4  13   3       68.49       65.71      2.38 o 
  -3  13   3     1358.82     1342.91     12.54 o 
  -2  13   3     2536.98     2491.14     29.36 o 
  -1  13   3      889.89      885.66      6.80 o 
   0  13   3        0.21       -1.06      0.79 o 
   1  13   3       76.02       65.08      1.54 o 
   2  13   3       40.97       39.36      1.86 o 
   3  13   3      293.27      243.23      3.41 o 
   4  13   3        1.82        0.98      1.13 o 
   5  13   3      225.07      215.21      5.57 o 
   6  13   3       18.96       17.28      3.71 o 
   7  13   3        3.31        0.43      2.20 o 
   8  13   3       60.35       61.34      5.23 o 
   9  13   3       17.85       18.66      6.78 o 
  10  13   3      213.24      230.12     13.56 o 
 -11  14   3       88.31      105.92      5.79 o 
 -10  14   3       25.52       25.13      3.66 o 
  -9  14   3      186.55      181.11      6.21 o 
  -8  14   3       20.29       23.36      3.01 o 
  -7  14   3       49.21       41.22      5.37 o 
  -6  14   3       52.74       52.14      3.69 o 
  -5  14   3        3.76        0.98      1.35 o 
  -4  14   3      187.35      162.90      3.94 o 
  -3  14   3      532.23      522.92      6.46 o 
  -2  14   3      193.44      190.70      3.61 o 
  -1  14   3      586.05      592.93      6.03 o 
   0  14   3       34.55       39.38      1.82 o 
   1  14   3       35.26       32.91      1.41 o 
   2  14   3      346.45      321.08      4.71 o 
   3  14   3      207.82      153.93      3.39 o 
   4  14   3       15.40       14.76      2.28 o 
   5  14   3        0.01       -1.69      1.47 o 
   6  14   3       10.06        8.40      2.05 o 
   7  14   3      113.31      129.31      5.15 o 
   8  14   3       70.04       72.80      4.75 o 
   9  14   3        6.38        5.09      3.70 o 
  10  14   3        7.66        8.43      4.19 o 
 -11  15   3      123.65      125.70      6.12 o 
 -10  15   3      165.29      164.86      6.78 o 
  -9  15   3       31.81       37.47      3.92 o 
  -8  15   3        0.52       -2.53      2.28 o 
  -7  15   3       12.04       10.96      2.52 o 
  -6  15   3       40.19       43.69      3.32 o 
  -5  15   3       28.12       27.98      2.30 o 
  -4  15   3       44.23       43.87      2.25 o 
  -3  15   3       58.18       53.90      2.26 o 
  -2  15   3     2650.62     2651.37     22.39 o 
  -1  15   3     1448.64     1415.85     11.87 o 
   0  15   3      579.62      549.36      5.49 o 
   1  15   3       69.78       42.16      1.74 o 
   2  15   3      105.65      109.22      2.57 o 
   3  15   3        2.05        1.81      1.10 o 
   4  15   3      562.59      482.95     17.58 o 
   5  15   3        3.56       -0.74      1.51 o 
   6  15   3       53.50       62.31      5.22 o 
   7  15   3      273.84      301.19     13.16 o 
   8  15   3        1.48        1.72      2.55 o 
   9  15   3       29.08       27.35      5.46 o 
  10  15   3        9.81       14.65      4.55 o 
 -11  16   3       35.73       36.12      4.59 o 
 -10  16   3       67.54       81.76      5.49 o 
  -9  16   3        5.22        3.35      2.78 o 
  -8  16   3      174.53      181.72      6.14 o 
  -7  16   3      146.06      137.54      5.14 o 
  -6  16   3       45.59       55.45      3.71 o 
  -5  16   3       47.77       52.91      6.98 o 
  -4  16   3      343.11      354.37      5.47 o 
  -3  16   3       15.81       14.32      1.72 o 
  -2  16   3       37.14       50.99      2.33 o 
  -1  16   3        3.20        5.96      1.22 o 
   0  16   3        5.68        8.02      1.42 o 
   1  16   3        7.33        4.33      1.06 o 
   2  16   3      179.33      167.95      3.61 o 
   3  16   3      348.23      320.55      6.09 o 
   4  16   3       35.89       36.81      4.93 o 
   5  16   3       60.78       53.51      3.46 o 
   6  16   3       20.13       20.65      2.94 o 
   7  16   3      342.14      352.25     10.72 o 
   8  16   3      267.62      267.74     13.90 o 
   9  16   3        2.21        6.87      3.50 o 
 -10  17   3       87.15       82.51      5.60 o 
  -9  17   3        0.38       -1.90      2.90 o 
  -8  17   3       16.13       15.33      3.80 o 
  -7  17   3        6.76        5.79      2.63 o 
  -6  17   3       25.25       19.52      2.87 o 
  -5  17   3      147.48      138.69      5.94 o 
  -4  17   3       83.06       79.36      4.28 o 
  -3  17   3      155.55      156.96      3.64 o 
  -2  17   3      783.47      795.46     10.22 o 
  -1  17   3       17.63       16.08      1.61 o 
   0  17   3       60.69       59.10      2.30 o 
   1  17   3       13.57       13.44      1.53 o 
   2  17   3      469.18      376.13     17.11 o 
   3  17   3        6.14        2.51      2.21 o 
   4  17   3       20.74       17.86      2.59 o 
   5  17   3       48.33       52.28      3.72 o 
   6  17   3       47.52       43.60      3.82 o 
   7  17   3        1.51        1.17      3.47 o 
   8  17   3       59.42       58.49      7.81 o 
   9  17   3        8.14        7.37      3.18 o 
 -10  18   3        0.01        2.17      3.32 o 
  -9  18   3        0.14       -5.45      4.31 o 
  -8  18   3       43.16       40.96      7.47 o 
  -7  18   3       86.88       88.62      4.72 o 
  -6  18   3      529.76      534.20     12.42 o 
  -5  18   3      114.75      129.28      4.61 o 
  -4  18   3      162.20      162.73      4.27 o 
  -3  18   3        1.02       -0.51      1.66 o 
  -2  18   3       12.65       13.35      2.06 o 
  -1  18   3      171.56      169.44      4.15 o 
   0  18   3        0.01       -1.75      1.31 o 
   1  18   3      105.04      102.87      4.68 o 
   2  18   3      145.02      145.41      5.67 o 
   3  18   3      261.15      234.67     11.40 o 
   4  18   3       33.40       38.08      3.25 o 
   5  18   3       44.47       51.96      3.80 o 
   6  18   3      129.40      133.84      5.35 o 
   7  18   3      169.36      168.74      8.52 o 
   8  18   3        1.82        3.19      2.94 o 
   9  18   3        9.31       12.73      3.50 o 
  -9  19   3       84.44       80.39      5.54 o 
  -8  19   3        3.92       -0.57      3.42 o 
  -7  19   3        7.04        5.58      3.27 o 
  -6  19   3       15.38       13.21      2.84 o 
  -5  19   3      116.60      121.10      4.62 o 
  -4  19   3       25.77       24.17      3.30 o 
  -3  19   3        0.09        1.23      1.73 o 
  -2  19   3      202.99      207.22      4.80 o 
  -1  19   3      134.30      142.39      3.93 o 
   0  19   3       21.22       20.23      1.91 o 
   1  19   3       74.48       57.82      3.26 o 
   2  19   3        5.26        7.93      2.80 o 
   3  19   3        7.39       12.44      4.39 o 
   4  19   3        5.37        0.48      3.67 o 
   5  19   3        5.19        9.65      3.10 o 
   6  19   3       14.00       12.18      5.87 o 
   7  19   3       38.25       41.34      4.16 o 
   8  19   3       14.94       12.80      3.32 o 
  -9  20   3        0.00        4.58      3.89 o 
  -8  20   3      284.77      276.21     21.37 o 
  -7  20   3        1.12       -1.68      2.53 o 
  -6  20   3       16.09       14.88      3.49 o 
  -5  20   3        4.94        2.98      2.54 o 
  -4  20   3       24.71       24.80      3.08 o 
  -3  20   3       71.64       74.04      3.40 o 
  -2  20   3       68.46       65.58      4.02 o 
  -1  20   3       77.48       77.15      3.36 o 
   0  20   3      117.74      118.39      3.16 o 
   1  20   3       51.69       57.80      6.86 o 
   2  20   3        4.63        1.53      2.79 o 
   3  20   3        0.27        1.46      2.78 o 
   4  20   3      113.72      103.02      8.69 o 
   5  20   3        0.32        0.80      4.39 o 
   6  20   3      112.84      116.24      7.77 o 
   7  20   3       31.91       35.44      6.46 o 
   8  20   3       11.67       13.33      3.43 o 
  -8  21   3        0.02       -0.73      2.80 o 
  -7  21   3        4.11        2.63      2.77 o 
  -6  21   3        0.91       -0.76      2.51 o 
  -5  21   3        0.00        1.50      2.59 o 
  -4  21   3       12.39       19.35      3.10 o 
  -3  21   3       11.29       15.97      2.48 o 
  -2  21   3      132.12      143.70      4.30 o 
  -1  21   3        0.07       -0.54      1.87 o 
   0  21   3       87.26       93.42      3.27 o 
   1  21   3       11.30        7.97      3.13 o 
   2  21   3       68.11       69.13      4.86 o 
   3  21   3       49.03       53.27      4.70 o 
   4  21   3        1.53       -1.52      4.15 o 
   5  21   3       47.67       47.28      7.73 o 
   6  21   3        0.59        0.08      4.78 o 
   7  21   3        0.92        4.55      5.02 o 
  -8  22   3        2.14       -0.52      2.94 o 
  -7  22   3       10.80       10.02      3.86 o 
  -6  22   3        3.85       -0.83      2.66 o 
  -5  22   3        0.01        0.92      3.24 o 
  -4  22   3       92.84      101.21      4.70 o 
  -3  22   3      201.11      205.58      5.27 o 
  -2  22   3        0.54       -1.27      2.08 o 
  -1  22   3       32.37       35.13      3.26 o 
   0  22   3        4.60        9.49      4.86 o 
   1  22   3        0.00        0.62      2.96 o 
   2  22   3       73.86       92.31     12.32 o 
   3  22   3        4.80        4.56      3.26 o 
   4  22   3       43.72       52.70      5.15 o 
   5  22   3        5.42       -0.08      4.86 o 
   6  22   3      148.27      129.65     11.00 o 
   7  22   3        7.77        9.65      5.98 o 
  -7  23   3        0.47       -1.77      5.80 o 
  -6  23   3        9.61        8.70      3.26 o 
  -5  23   3       23.03       20.97      4.27 o 
  -4  23   3       11.71       14.22      3.19 o 
  -3  23   3        4.82        4.79      3.16 o 
  -2  23   3       22.90       21.12      3.13 o 
  -1  23   3      102.39      105.33      4.53 o 
   0  23   3        0.91        1.12      4.31 o 
   1  23   3       44.29       51.66      4.69 o 
   2  23   3       56.77       60.69      7.14 o 
   3  23   3        0.15        2.03      7.69 o 
   4  23   3      291.99      296.46     18.74 o 
   5  23   3      282.03      284.59     15.31 o 
   6  23   3        7.83        6.46      5.90 o 
  -6  24   3       12.15        5.13      3.15 o 
  -5  24   3        1.95        2.50      2.84 o 
  -4  24   3       46.94       47.57      4.24 o 
  -3  24   3       79.64       78.37      5.48 o 
  -2  24   3       21.06       23.79      3.38 o 
  -1  24   3       20.88       25.15      3.22 o 
   0  24   3       71.57       60.76      8.05 o 
   1  24   3       37.87       31.56      7.10 o 
   2  24   3       18.50        9.65      3.79 o 
   3  24   3      106.97       94.40      6.24 o 
   4  24   3       11.29       15.80      6.02 o 
   5  24   3       28.56       31.02      4.97 o 
  -5  25   3       94.47      101.83      5.90 o 
  -4  25   3       10.73       11.52      4.14 o 
  -3  25   3       16.83       17.43      4.86 o 
  -2  25   3       14.12       11.69      3.21 o 
  -1  25   3        0.24       -0.16      4.62 o 
   0  25   3       31.34       30.38      6.62 o 
   1  25   3       16.08        7.50      5.34 o 
   2  25   3       24.06       24.17      4.50 o 
   3  25   3       66.72       76.20      7.30 o 
   4  25   3      161.41      154.44      8.09 o 
  -4  26   3        1.34       -2.24      6.18 o 
  -3  26   3        6.40        4.37      3.76 o 
  -2  26   3       22.39       21.96      4.07 o 
  -1  26   3        0.79        3.19      5.18 o 
   0  26   3       31.59       34.05      7.10 o 
   1  26   3       26.12       24.80      6.78 o 
   2  26   3       36.72       34.56      4.77 o 
   3  26   3        1.49       -2.52      3.60 o 
  -2  27   3        5.47        5.66      5.82 o 
  -1  27   3       82.29       88.35      9.57 o 
   0  27   3        0.12        1.83      5.26 o 
   1  27   3       14.87        9.73      5.98 o 
 -12   0   4      225.93      237.54     12.12 o 
 -10   0   4       48.10       55.34      6.30 o 
  -8   0   4       24.64       28.37      1.91 o 
  -6   0   4       10.64        9.75      1.29 o 
  -4   0   4      406.18      488.10      6.52 o 
  -2   0   4     3236.33     3240.81     27.57 o 
   0   0   4      300.94      307.09      4.69 o 
   2   0   4       15.23       30.50      1.25 o 
   4   0   4      517.45      497.86      9.08 o 
   6   0   4     1186.03      991.02     13.97 o 
   8   0   4       40.09       42.95      4.66 o 
  10   0   4      384.64      410.00     12.43 o 
 -13   1   4        0.51        4.62      3.12 o 
 -12   1   4      147.97      137.71      6.88 o 
 -11   1   4      133.54      135.26      6.43 o 
 -10   1   4       26.90       29.60      3.69 o 
  -9   1   4        0.58       -0.72      0.92 o 
  -8   1   4        7.96       12.17      1.14 o 
  -7   1   4        0.36       -0.21      0.68 o 
  -6   1   4        4.87        3.85      0.59 o 
  -5   1   4      172.90      167.36      1.87 o 
  -4   1   4     2621.82     2716.88     15.89 o 
  -3   1   4     1183.46     1263.23      9.65 o 
  -2   1   4      902.71      958.20      8.46 o 
  -1   1   4       24.29       29.68      0.89 o 
   0   1   4      117.98      115.33      1.59 o 
   1   1   4     1131.61     1218.68      6.72 o 
   2   1   4      179.45      206.50      2.09 o 
   3   1   4       20.93       31.32      1.05 o 
   4   1   4       35.78       37.68      1.04 o 
   5   1   4        7.81        7.45      1.14 o 
   6   1   4      608.99      541.38      7.15 o 
   7   1   4      476.82      421.64      6.46 o 
   8   1   4       19.04       13.53      2.42 o 
   9   1   4        8.94        5.04      2.47 o 
  10   1   4        1.12        1.43      2.69 o 
  11   1   4      335.28      353.81     11.87 o 
 -13   2   4       15.24       17.40      4.14 o 
 -12   2   4      301.90      301.96      9.81 o 
 -11   2   4      221.11      228.85      8.00 o 
 -10   2   4      594.57      587.28     12.48 o 
  -9   2   4        2.63        2.52      1.39 o 
  -8   2   4       59.64       57.45      2.20 o 
  -7   2   4       30.83       35.23      1.51 o 
  -6   2   4      222.91      252.43      2.84 o 
  -5   2   4      126.93      137.79      1.68 o 
  -4   2   4      734.21      759.72      6.44 o 
  -3   2   4      136.75      135.46      2.34 o 
  -2   2   4      717.42      774.01      6.32 o 
  -1   2   4     1517.25     1527.40      9.89 o 
   0   2   4       27.88       35.23      0.95 o 
   1   2   4       74.85       73.01      1.02 o 
   2   2   4       62.86       55.79      1.10 o 
   3   2   4      428.77      445.70      3.85 o 
   4   2   4      568.88      535.40      6.25 o 
   5   2   4       46.97       35.54      1.74 o 
   6   2   4      872.37      783.20      8.28 o 
   7   2   4        1.76        2.26      1.39 o 
   8   2   4       10.29        7.17      2.57 o 
   9   2   4        0.36        0.26      2.28 o 
  10   2   4        5.66        6.83      2.86 o 
  11   2   4      203.32      204.12      9.27 o 
 -13   3   4       21.62       29.70      7.10 o 
 -12   3   4      209.05      203.69     15.11 o 
 -11   3   4       40.27       37.30      6.18 o 
 -10   3   4      574.74      563.14     11.97 o 
  -9   3   4       65.41       61.67      3.50 o 
  -8   3   4       17.35       15.98      1.32 o 
  -7   3   4       56.36       65.92      1.77 o 
  -6   3   4      184.89      182.45      2.24 o 
  -5   3   4       42.07       52.52      1.14 o 
  -4   3   4      335.28      390.60      3.40 o 
  -3   3   4       48.78       51.97      2.19 o 
  -2   3   4        3.26        2.96      0.72 o 
  -1   3   4       92.11      100.83      1.24 o 
   0   3   4      125.13      133.92      1.53 o 
   1   3   4       65.79       41.63      0.86 o 
   2   3   4       34.02       38.03      0.94 o 
   3   3   4     1281.03     1347.70      8.58 o 
   4   3   4      103.14       92.00      1.80 o 
   5   3   4      611.16      581.20      5.80 o 
   6   3   4      361.62      298.76      4.55 o 
   7   3   4       84.83       72.19      3.35 o 
   8   3   4       28.60       29.62      3.38 o 
   9   3   4       32.94       23.85      3.81 o 
  10   3   4       32.28       38.01      3.93 o 
  11   3   4      108.57      106.31     11.04 o 
 -13   4   4       13.53       14.47      4.11 o 
 -12   4   4       10.47       13.22      3.73 o 
 -11   4   4       11.36       15.22      3.51 o 
 -10   4   4      660.07      665.24     11.18 o 
  -9   4   4       41.75       44.41      2.73 o 
  -8   4   4       94.73       96.82      2.26 o 
  -7   4   4       13.48       17.13      1.07 o 
  -6   4   4      244.93      265.93      2.60 o 
  -5   4   4       77.85       99.98      1.67 o 
  -4   4   4     1155.89     1197.75      8.78 o 
  -3   4   4        5.76       15.40      0.88 o 
  -2   4   4     1296.00     1478.49      9.60 o 
  -1   4   4      167.28      213.77      2.25 o 
   0   4   4      127.18      138.68      1.48 o 
   1   4   4      298.13      308.33      2.66 o 
   2   4   4       92.03       87.62      1.34 o 
   3   4   4        4.76        3.43      0.64 o 
   4   4   4       33.21       32.01      1.25 o 
   5   4   4      355.85      347.08      4.22 o 
   6   4   4      294.73      279.05      4.39 o 
   7   4   4       20.87       19.87      5.27 o 
   8   4   4       21.08       23.11      3.22 o 
   9   4   4       77.27       87.19      4.87 o 
  10   4   4       21.20       21.75      3.86 o 
  11   4   4        6.95        5.83      4.07 o 
 -13   5   4       21.07       22.60      6.98 o 
 -12   5   4       29.04       28.49      6.18 o 
 -11   5   4        2.23        3.09      3.99 o 
 -10   5   4      856.14      830.13     12.97 o 
  -9   5   4        0.04       -2.92      1.46 o 
  -8   5   4       16.25       18.32      1.67 o 
  -7   5   4       31.13       36.75      1.91 o 
  -6   5   4       22.44       25.48      1.07 o 
  -5   5   4      411.26      425.14      3.73 o 
  -4   5   4      726.01      819.59      5.99 o 
  -3   5   4       31.28       30.72      0.96 o 
  -2   5   4      673.31      705.78      4.81 o 
  -1   5   4      355.84      408.38      3.12 o 
   0   5   4      245.26      292.26      2.36 o 
   1   5   4      568.56      592.23      4.45 o 
   2   5   4      106.47      116.25      1.64 o 
   3   5   4       97.70      133.10      2.46 o 
   4   5   4      705.08      725.51      6.20 o 
   5   5   4        5.34        5.79      1.04 o 
   6   5   4        0.07       -0.22      1.10 o 
   7   5   4       25.85       28.93      3.42 o 
   8   5   4        6.85        9.34      2.74 o 
   9   5   4      174.41      196.26      6.68 o 
  10   5   4        2.89       -1.45      3.01 o 
  11   5   4       49.73       58.80      6.37 o 
 -13   6   4        0.32        3.52      3.65 o 
 -12   6   4        0.21        1.08      3.14 o 
 -11   6   4       10.82        9.89      3.39 o 
 -10   6   4      362.60      352.25      7.88 o 
  -9   6   4       98.61       88.22      5.80 o 
  -8   6   4       16.60       17.75      2.01 o 
  -7   6   4       60.88       62.89      2.32 o 
  -6   6   4       26.46       30.73      1.50 o 
  -5   6   4      311.61      336.23      3.39 o 
  -4   6   4      264.75      296.35      2.60 o 
  -3   6   4        0.01       -0.45      0.45 o 
  -2   6   4     2100.76     2168.54     13.68 o 
  -1   6   4      496.09      590.94      4.06 o 
   0   6   4      934.61     1003.88      5.54 o 
   1   6   4      372.69      412.24      3.76 o 
   2   6   4      178.01      201.39      2.34 o 
   3   6   4     1463.60     1448.02      9.78 o 
   4   6   4     3940.73     3660.03     23.78 o 
   5   6   4       69.55       80.84      2.12 o 
   6   6   4       56.17       61.26      2.33 o 
   7   6   4       15.54       11.41      2.61 o 
   8   6   4       48.00       34.95      4.25 o 
   9   6   4       42.95       42.22      4.27 o 
  10   6   4       43.66       47.31      4.78 o 
  11   6   4       15.21       18.86      5.46 o 
 -13   7   4       14.65       20.64      4.57 o 
 -12   7   4        2.64       -2.78      2.92 o 
 -11   7   4        1.98        0.95      2.19 o 
 -10   7   4        2.76        0.89      2.01 o 
  -9   7   4      152.83      150.17      4.98 o 
  -8   7   4       18.51       21.22      2.67 o 
  -7   7   4        2.46        4.42      1.23 o 
  -6   7   4        3.29        3.25      1.09 o 
  -5   7   4     2943.13     3090.86     20.45 o 
  -4   7   4      508.31      622.06      5.96 o 
  -3   7   4      217.53      230.93      2.57 o 
  -2   7   4      307.14      373.29      4.01 o 
  -1   7   4      218.91      275.15      2.42 o 
   0   7   4       20.08       26.78      0.76 o 
   1   7   4        4.29       12.06      0.73 o 
   2   7   4       32.02       33.48      1.10 o 
   3   7   4      502.97      491.44      4.34 o 
   4   7   4      998.40      949.06      7.72 o 
   5   7   4        5.26        4.82      1.22 o 
   6   7   4      171.39      163.55      3.69 o 
   7   7   4      113.20      101.31      4.47 o 
   8   7   4       57.65       61.12      5.89 o 
   9   7   4      268.15      274.71      7.79 o 
  10   7   4        1.32        0.69      3.61 o 
  11   7   4      146.15      164.24      8.40 o 
 -13   8   4      100.47       99.34      7.19 o 
 -12   8   4       14.98       11.77      3.92 o 
 -11   8   4       18.52       16.85      3.01 o 
 -10   8   4        0.18       -1.58      1.86 o 
  -9   8   4       73.19       72.60      3.93 o 
  -8   8   4       21.18       16.43      2.52 o 
  -7   8   4       41.80       36.51      2.03 o 
  -6   8   4      100.10      100.66      2.39 o 
  -5   8   4      543.14      516.50      5.49 o 
  -4   8   4       96.86      117.44      2.29 o 
  -3   8   4      290.70      253.20      2.76 o 
  -2   8   4      628.71      679.01      5.34 o 
  -1   8   4      418.19      456.54      3.07 o 
   0   8   4      588.09      675.86      5.18 o 
   1   8   4       92.99       88.86      1.32 o 
   2   8   4      224.40      190.24      2.36 o 
   3   8   4      168.17      176.05      2.38 o 
   4   8   4     3729.17     3523.87     23.15 o 
   5   8   4       80.91       76.90      2.39 o 
   6   8   4      296.02      280.04      4.88 o 
   7   8   4        0.47        1.20      2.30 o 
   8   8   4        3.19        2.62      2.63 o 
   9   8   4       16.62       14.93      3.50 o 
  10   8   4       37.29       37.87      5.82 o 
  11   8   4        4.69        3.91      4.12 o 
 -13   9   4       56.51       57.53      6.43 o 
 -12   9   4        9.59        8.85      3.92 o 
 -11   9   4        2.20        2.72      2.50 o 
 -10   9   4      147.24      143.35      5.36 o 
  -9   9   4       66.38       72.28      3.98 o 
  -8   9   4        5.49        7.88      2.03 o 
  -7   9   4        0.05       -0.32      1.16 o 
  -6   9   4      105.21      103.59      2.45 o 
  -5   9   4      147.57      151.56      2.78 o 
  -4   9   4      140.76      164.14      2.78 o 
  -3   9   4       91.81       89.95      1.59 o 
  -2   9   4      537.72      555.21      4.67 o 
  -1   9   4      517.94      620.60      4.18 o 
   0   9   4      162.55      225.80      2.50 o 
   1   9   4      145.28      156.19      1.79 o 
   2   9   4       57.67       45.15      1.39 o 
   3   9   4       56.24       61.62      1.55 o 
   4   9   4      814.22      745.99      7.16 o 
   5   9   4       50.75       54.39      2.25 o 
   6   9   4       21.33       20.54      1.91 o 
   7   9   4       13.75        7.61      2.01 o 
   8   9   4       61.54       76.88      4.64 o 
   9   9   4      199.40      214.74      8.54 o 
  10   9   4        4.95       -1.78      3.72 o 
  11   9   4       22.68       21.17      4.90 o 
 -12  10   4       18.07       16.81      4.62 o 
 -11  10   4        2.02        1.63      2.54 o 
 -10  10   4      230.60      206.97      6.42 o 
  -9  10   4      315.35      293.95      9.24 o 
  -8  10   4       15.32        8.54      2.17 o 
  -7  10   4        4.78        4.49      1.89 o 
  -6  10   4        5.12        4.05      1.28 o 
  -5  10   4      480.49      487.67      5.98 o 
  -4  10   4      231.45      239.27      3.52 o 
  -3  10   4        8.53        8.88      0.84 o 
  -2  10   4       19.42        8.66      0.70 o 
  -1  10   4     1870.17     1916.88     10.88 o 
   0  10   4       39.37       24.48      1.10 o 
   1  10   4      204.77      172.54      2.11 o 
   2  10   4        0.82        0.97      0.74 o 
   3  10   4        0.20        0.79      1.15 o 
   4  10   4     2610.87     2450.65     30.65 o 
   5  10   4       48.26       50.94      3.18 o 
   6  10   4       46.12       40.57      2.51 o 
   7  10   4      139.21      143.14      4.39 o 
   8  10   4      283.84      309.00      9.64 o 
   9  10   4        0.47       -1.03      3.63 o 
  10  10   4       22.22       21.47      4.87 o 
  11  10   4        0.41        9.09      6.86 o 
 -12  11   4      114.45      108.60      7.33 o 
 -11  11   4       26.53       30.69      3.99 o 
 -10  11   4       29.59       29.66      3.56 o 
  -9  11   4       82.30       88.55      4.35 o 
  -8  11   4        6.49        3.72      1.97 o 
  -7  11   4      100.97       89.75      3.84 o 
  -6  11   4       70.41       72.31      2.59 o 
  -5  11   4       14.37       12.60      1.78 o 
  -4  11   4      139.66      145.51      3.51 o 
  -3  11   4       23.12       21.49      1.35 o 
  -2  11   4       96.07       84.06      1.71 o 
  -1  11   4      856.09      904.50      6.29 o 
   0  11   4        9.36        3.38      0.78 o 
   1  11   4        4.72        7.69      0.72 o 
   2  11   4        1.24        2.66      0.95 o 
   3  11   4      141.71      168.12      3.45 o 
   4  11   4      197.81      182.52      3.83 o 
   5  11   4      184.68      186.26      4.39 o 
   6  11   4       28.44       25.30      2.45 o 
   7  11   4      266.49      261.64      6.78 o 
   8  11   4        3.07        4.95      3.31 o 
   9  11   4        3.07        1.82      3.77 o 
  10  11   4       12.83       13.60      4.62 o 
 -12  12   4       13.72       19.60      3.76 o 
 -11  12   4       30.69       33.40      3.98 o 
 -10  12   4        1.09        0.50      2.49 o 
  -9  12   4      101.68       98.39      4.58 o 
  -8  12   4        1.63        1.46      1.99 o 
  -7  12   4        1.45       -0.70      4.10 o 
  -6  12   4      134.50      128.77      3.63 o 
  -5  12   4      428.07      428.43      5.93 o 
  -4  12   4      142.24      137.33      3.55 o 
  -3  12   4      489.39      467.63      5.20 o 
  -2  12   4       46.63       46.73      1.50 o 
  -1  12   4      580.90      634.81      5.68 o 
   0  12   4       34.57       42.20      1.61 o 
   1  12   4       50.41       53.95      1.42 o 
   2  12   4      173.44      159.12      2.89 o 
   3  12   4      254.96      234.09      3.72 o 
   4  12   4       12.09        4.81      1.39 o 
   5  12   4      230.10      222.15      4.89 o 
   6  12   4        0.48        1.51      1.72 o 
   7  12   4      107.35      102.32      4.60 o 
   8  12   4       20.19       23.59      4.48 o 
   9  12   4        1.43        3.76      6.14 o 
  10  12   4        0.12       -7.73      5.26 o 
 -12  13   4      294.58      301.91      8.90 o 
 -11  13   4       11.22        9.24      3.27 o 
 -10  13   4       57.49       52.47      4.36 o 
  -9  13   4       11.97        9.57      2.68 o 
  -8  13   4        0.97        1.14      2.06 o 
  -7  13   4       95.35       80.20      3.88 o 
  -6  13   4      126.20      130.28      3.74 o 
  -5  13   4      108.39      105.72      3.03 o 
  -4  13   4      551.60      526.41     11.70 o 
  -3  13   4      208.43      192.58      3.24 o 
  -2  13   4      351.81      353.75      4.94 o 
  -1  13   4       49.96       47.64      1.57 o 
   0  13   4       97.56       80.84      1.91 o 
   1  13   4        9.79       22.39      1.27 o 
   2  13   4       51.09       39.55      2.23 o 
   3  13   4       61.59       57.01      2.28 o 
   4  13   4       97.62       94.07      3.53 o 
   5  13   4      258.70      244.40      5.19 o 
   6  13   4       22.66       23.91      4.38 o 
   7  13   4      211.08      207.98      6.31 o 
   8  13   4        1.23        0.52      2.60 o 
   9  13   4       72.15       60.84      9.01 o 
  10  13   4      103.78      116.10     10.37 o 
 -11  14   4        5.00        7.22      3.30 o 
 -10  14   4      357.75      331.49      8.62 o 
  -9  14   4        0.48        0.44      2.38 o 
  -8  14   4       13.46       14.70      2.73 o 
  -7  14   4        8.14       11.64      2.41 o 
  -6  14   4        1.83        0.62      1.89 o 
  -5  14   4       49.79       43.72      2.90 o 
  -4  14   4       44.56       43.15      2.71 o 
  -3  14   4      253.06      254.62      4.30 o 
  -2  14   4       29.46       31.87      1.96 o 
  -1  14   4       23.34       25.54      1.56 o 
   0  14   4       58.91       40.59      1.60 o 
   1  14   4        0.17       -1.42      1.02 o 
   2  14   4      117.39       88.60      2.53 o 
   3  14   4      150.27      121.73      3.60 o 
   4  14   4        0.00        0.02      1.35 o 
   5  14   4      107.84       95.79      6.14 o 
   6  14   4      171.66      166.82      5.46 o 
   7  14   4        4.22        1.87      2.51 o 
   8  14   4        0.09       -1.16      6.78 o 
   9  14   4       33.18       30.78      7.65 o 
  10  14   4       64.10       71.80      6.88 o 
 -11  15   4        0.02       -1.76      3.06 o 
 -10  15   4       32.19       32.21      5.79 o 
  -9  15   4       21.58       25.27      3.55 o 
  -8  15   4        2.12        3.64      2.56 o 
  -7  15   4        4.77        1.87      2.21 o 
  -6  15   4       39.85       43.45      3.39 o 
  -5  15   4       14.68       18.81      2.78 o 
  -4  15   4      266.14      259.28      4.53 o 
  -3  15   4      132.61      138.66      3.58 o 
  -2  15   4       10.51        5.25      1.46 o 
  -1  15   4      474.43      463.28      5.28 o 
   0  15   4        0.96       -2.52      1.26 o 
   1  15   4        6.28        8.73      1.50 o 
   2  15   4      237.09      194.36      5.20 o 
   3  15   4       17.54       13.29      1.65 o 
   4  15   4        0.00       -1.28      1.58 o 
   5  15   4       87.62      100.91      3.66 o 
   6  15   4      164.53      160.81      5.99 o 
   7  15   4        4.86        5.07      2.71 o 
   8  15   4        0.68        0.78      2.68 o 
   9  15   4        3.91        1.92      3.78 o 
 -11  16   4      166.66      155.83      6.65 o 
 -10  16   4       92.79      104.72      6.53 o 
  -9  16   4      187.70      186.78      8.03 o 
  -8  16   4       12.94       10.41      2.97 o 
  -7  16   4       36.63       54.81     10.59 o 
  -6  16   4        3.92        3.77      2.53 o 
  -5  16   4       34.90       33.39      2.79 o 
  -4  16   4       27.97       30.93      2.34 o 
  -3  16   4      205.04      215.88      4.21 o 
  -2  16   4      293.94      289.64      4.80 o 
  -1  16   4       27.34       25.88      1.61 o 
   0  16   4        3.07        1.28      1.26 o 
   1  16   4      176.19      157.64      3.35 o 
   2  16   4      210.45      222.43      4.92 o 
   3  16   4       36.87       35.35      5.55 o 
   4  16   4       33.95       28.91      3.06 o 
   5  16   4      109.72      111.90      3.87 o 
   6  16   4      154.31      162.83      7.82 o 
   7  16   4      102.39       99.11      5.19 o 
   8  16   4       17.63       17.17      3.40 o 
   9  16   4        1.33        1.97      3.81 o 
 -10  17   4      325.02      332.79      9.00 o 
  -9  17   4       10.75        2.67      3.50 o 
  -8  17   4       91.49       93.75      4.93 o 
  -7  17   4       68.61       76.86      5.52 o 
  -6  17   4       56.02       61.63      4.85 o 
  -5  17   4        8.37       10.65      1.97 o 
  -4  17   4      244.37      246.22      7.01 o 
  -3  17   4     1227.11     1222.41     12.50 o 
  -2  17   4      505.01      492.95      6.67 o 
  -1  17   4       63.54       55.89      2.24 o 
   0  17   4       53.74       64.09      2.42 o 
   1  17   4        7.13        4.69      1.41 o 
   2  17   4      488.91      459.91      7.48 o 
   3  17   4        0.01        1.72      3.63 o 
   4  17   4       14.50       12.97      2.14 o 
   5  17   4       14.11       15.25      2.78 o 
   6  17   4      104.33      111.75      4.93 o 
   7  17   4       50.15       49.40      9.31 o 
   8  17   4        0.10       -1.47      2.58 o 
   9  17   4       20.84       23.37      7.18 o 
 -10  18   4      224.63      228.65     17.00 o 
  -9  18   4       46.68       40.43      4.57 o 
  -8  18   4       30.16       36.70      4.81 o 
  -7  18   4       71.53       80.65      7.02 o 
  -6  18   4       16.71       15.34      3.68 o 
  -5  18   4        5.34        5.82      2.26 o 
  -4  18   4        0.09        0.21      1.98 o 
  -3  18   4      137.42      132.93      4.45 o 
  -2  18   4       92.38      105.11      3.53 o 
  -1  18   4       13.46       17.05      2.09 o 
   0  18   4       63.87       69.34      3.58 o 
   1  18   4       10.48        4.21      2.04 o 
   2  18   4        0.08       -0.62      2.59 o 
   3  18   4       19.50       16.56      3.35 o 
   4  18   4        7.00       10.68      4.55 o 
   5  18   4        5.19        6.87      2.52 o 
   6  18   4      443.18      475.36     10.07 o 
   7  18   4       37.71       41.63      4.19 o 
   8  18   4        0.85       -0.38      2.75 o 
 -10  19   4      175.46      182.91      8.63 o 
  -9  19   4        0.27        3.51      6.70 o 
  -8  19   4        5.88        7.23      3.55 o 
  -7  19   4        0.69       -4.21      2.32 o 
  -6  19   4        1.92        4.20      2.64 o 
  -5  19   4        0.88       -3.48      2.09 o 
  -4  19   4      239.32      238.93      5.37 o 
  -3  19   4      214.16      206.61      4.95 o 
  -2  19   4        1.89        1.70      2.22 o 
  -1  19   4        7.76        5.93      1.87 o 
   0  19   4       82.44       81.55      3.26 o 
   1  19   4       10.13        4.44      2.20 o 
   2  19   4        3.16        4.88      2.31 o 
   3  19   4       26.02       19.93      5.18 o 
   4  19   4        5.62        5.02      4.47 o 
   5  19   4       33.12       25.12      6.22 o 
   6  19   4      224.30      238.59     23.84 o 
   7  19   4       43.08       46.07      4.38 o 
   8  19   4        8.38        9.33      3.30 o 
  -9  20   4       46.08       46.83      5.69 o 
  -8  20   4      141.95      137.14     15.19 o 
  -7  20   4       12.52       10.93      2.95 o 
  -6  20   4       36.56       42.37      4.47 o 
  -5  20   4       86.95       97.11      4.41 o 
  -4  20   4       27.96       24.53      2.68 o 
  -3  20   4        0.26       -1.43      1.84 o 
  -2  20   4        0.89       -1.49      2.26 o 
  -1  20   4       90.68       92.83      3.54 o 
   0  20   4       31.12       29.86      2.43 o 
   1  20   4       58.66       73.45      3.78 o 
   2  20   4       50.47       49.72      4.37 o 
   3  20   4      441.70      388.33     15.79 o 
   4  20   4      105.96      110.76      9.17 o 
   5  20   4       33.79       29.74      6.70 o 
   6  20   4      111.34       86.28      9.33 o 
   7  20   4       17.99       16.11      6.06 o 
  -9  21   4       10.93       11.62      4.48 o 
  -8  21   4       33.30       35.76      4.56 o 
  -7  21   4       10.24        4.39      2.87 o 
  -6  21   4       31.36       35.99      3.80 o 
  -5  21   4      294.68      315.53      7.69 o 
  -4  21   4      386.51      380.37      7.17 o 
  -3  21   4       69.16       75.36      3.77 o 
  -2  21   4       20.01       23.67      2.65 o 
  -1  21   4        6.03        7.61      2.17 o 
   0  21   4      258.87      270.81      5.12 o 
   1  21   4       23.11       27.60      3.89 o 
   2  21   4      199.76      210.07     12.36 o 
   3  21   4        9.55        8.32      3.37 o 
   4  21   4       75.56       81.97      8.77 o 
   5  21   4      150.50      141.85     11.08 o 
   6  21   4       67.30       65.07      8.45 o 
   7  21   4       11.06       17.62      5.90 o 
  -8  22   4       15.83       16.97      3.50 o 
  -7  22   4        4.70        4.01      3.12 o 
  -6  22   4      144.95      152.61      6.52 o 
  -5  22   4       19.78       30.87      3.68 o 
  -4  22   4        2.33        4.81      2.78 o 
  -3  22   4        1.09       -2.49      2.03 o 
  -2  22   4        6.81        1.78      2.18 o 
  -1  22   4       41.10       41.03      3.08 o 
   0  22   4        2.80        2.71      4.62 o 
   1  22   4      246.64      304.42      8.56 o 
   2  22   4       23.10       20.72      6.62 o 
   3  22   4       11.76        9.05      3.55 o 
   4  22   4      512.21      482.66     19.38 o 
   5  22   4       10.15       10.37      5.82 o 
   6  22   4       64.42       55.74      8.45 o 
  -7  23   4       59.48       71.66      5.57 o 
  -6  23   4        3.12       -0.16      3.85 o 
  -5  23   4       28.21       28.93      3.79 o 
  -4  23   4        0.22       -0.71      2.67 o 
  -3  23   4       28.66       28.53      3.04 o 
  -2  23   4       12.25       11.37      2.53 o 
  -1  23   4        3.68        6.28      3.25 o 
   0  23   4       22.86       22.88      6.06 o 
   1  23   4        9.60       15.31      3.66 o 
   2  23   4        1.41       -1.57      3.24 o 
   3  23   4       15.47       12.68      4.03 o 
   4  23   4      187.28      196.20      8.02 o 
   5  23   4       27.08       26.85      6.34 o 
  -6  24   4        0.76       -2.26      4.08 o 
  -5  24   4        3.97        5.12      3.11 o 
  -4  24   4       14.82       16.67      6.09 o 
  -3  24   4        0.09       -1.11      2.34 o 
  -2  24   4       15.95       16.12      3.22 o 
  -1  24   4       67.11       74.94      8.69 o 
   0  24   4       36.71       34.53      7.02 o 
   1  24   4        0.09        0.48      4.78 o 
   2  24   4       66.11       69.33      5.62 o 
   3  24   4      336.33      365.03     34.89 o 
   4  24   4       49.61       49.50      5.56 o 
   5  24   4        4.49        2.67      3.96 o 
  -5  25   4       33.52       34.13      4.23 o 
  -4  25   4      137.33      150.26      6.04 o 
  -3  25   4       10.24        4.99      3.61 o 
  -2  25   4      114.08      129.29      7.58 o 
  -1  25   4       77.10       82.53      9.17 o 
   0  25   4       70.59       75.75      8.85 o 
   1  25   4        3.10        6.78      5.26 o 
   2  25   4       14.35       16.53      9.17 o 
   3  25   4        1.17        7.97      3.89 o 
   4  25   4       13.44       14.76      4.45 o 
  -4  26   4        0.17        2.42      3.86 o 
  -3  26   4       61.09       64.99      5.66 o 
  -2  26   4       49.57       61.57      5.03 o 
  -1  26   4       44.53       53.42      8.29 o 
   0  26   4       17.13       18.90      6.30 o 
   1  26   4        1.07       -4.39      4.70 o 
   2  26   4        3.08        1.20      5.50 o 
  -1  27   4        5.12        1.28      5.58 o 
   0  27   4       14.51       13.48      6.30 o 
 -11   0   5       83.74       92.23      7.22 o 
  -9   0   5        0.55        0.90      1.36 o 
  -7   0   5      222.47      232.54      3.76 o 
  -5   0   5       47.78       48.79      1.79 o 
  -3   0   5      442.79      458.21      5.49 o 
  -1   0   5      572.67      566.07      5.52 o 
   1   0   5    20668.98    22660.73    144.73 o 
   3   0   5       52.93       67.80      2.82 o 
   5   0   5       26.71       13.65      1.72 o 
   7   0   5        8.95       14.49      2.79 o 
   9   0   5        2.35       -1.06      3.68 o 
  11   0   5      209.59      199.11     13.40 o 
 -12   1   5       64.78       77.76     10.68 o 
 -11   1   5      331.57      334.20      7.66 o 
 -10   1   5        2.43        2.25      1.34 o 
  -9   1   5       52.56       56.36      1.91 o 
  -8   1   5       33.28       38.64      1.96 o 
  -7   1   5       18.63       22.30      1.33 o 
  -6   1   5       17.77       22.20      0.97 o 
  -5   1   5      222.51      215.23      2.20 o 
  -4   1   5       52.18       57.84      2.19 o 
  -3   1   5      761.17      848.57      7.15 o 
  -2   1   5      128.42      127.48      1.72 o 
  -1   1   5      110.06      111.27      1.42 o 
   0   1   5      103.30      103.17      1.42 o 
   1   1   5     3589.70     3900.71     17.54 o 
   2   1   5      536.95      595.63      4.42 o 
   3   1   5      400.97      359.09      3.82 o 
   4   1   5       62.61       49.88      1.63 o 
   5   1   5       61.82       41.29      2.30 o 
   6   1   5      236.53      172.38      3.36 o 
   7   1   5       46.13       45.70      2.74 o 
   8   1   5       32.88       40.56      3.38 o 
   9   1   5      339.44      349.57      7.83 o 
  10   1   5        0.51       -1.37      3.30 o 
  11   1   5        7.41        8.07      4.59 o 
 -13   2   5       27.83       34.83      4.71 o 
 -12   2   5       71.42       66.02     13.32 o 
 -11   2   5      461.97      454.80     17.30 o 
 -10   2   5      133.18      139.18      4.12 o 
  -9   2   5       19.07       18.25      2.07 o 
  -8   2   5        2.64        2.49      0.91 o 
  -7   2   5      171.70      169.18      2.52 o 
  -6   2   5        0.35        0.73      0.54 o 
  -5   2   5      669.22      718.23      4.97 o 
  -4   2   5     1310.95     1404.38      9.43 o 
  -3   2   5      945.73     1032.88      7.70 o 
  -2   2   5      224.96      289.84      3.76 o 
  -1   2   5      615.55      625.83      6.56 o 
   0   2   5       30.38       26.83      0.87 o 
   1   2   5      819.21      863.73      4.78 o 
   2   2   5       30.04       45.11      1.20 o 
   3   2   5      375.42      336.45      3.36 o 
   4   2   5      336.72      345.58      3.43 o 
   5   2   5        0.56       -0.69      1.20 o 
   6   2   5      112.73       82.62      2.46 o 
   7   2   5        5.14        1.70      2.41 o 
   8   2   5        3.64        4.03      2.28 o 
   9   2   5       83.26       87.11      4.78 o 
  10   2   5       13.36       11.14      3.86 o 
  11   2   5       68.64       61.55      9.69 o 
 -13   3   5        0.71        1.67      3.14 o 
 -12   3   5      259.81      246.65      8.82 o 
 -11   3   5       40.88       42.51      8.61 o 
 -10   3   5        9.79        8.39      2.12 o 
  -9   3   5        5.26        5.45      1.52 o 
  -8   3   5       17.39       18.45      1.30 o 
  -7   3   5       85.84       85.01      1.85 o 
  -6   3   5        3.98        4.69      0.61 o 
  -5   3   5      800.83      841.36      6.54 o 
  -4   3   5     9464.23    10104.82     59.04 o 
  -3   3   5      412.17      399.96      3.80 o 
  -2   3   5     1912.14     1986.07     16.62 o 
  -1   3   5      380.01      386.24      2.98 o 
   0   3   5       45.78       41.81      1.03 o 
   1   3   5     1323.71     1426.41      7.04 o 
   2   3   5      249.37      235.33      2.34 o 
   3   3   5        6.63        8.82      0.85 o 
   4   3   5      664.03      649.70      6.74 o 
   5   3   5       40.97       34.57      1.89 o 
   6   3   5      461.01      348.78      5.17 o 
   7   3   5       68.00       66.68      6.80 o 
   8   3   5       43.68       44.85      3.50 o 
   9   3   5       19.31       19.12      3.24 o 
  10   3   5       62.87       71.22      7.50 o 
  11   3   5      107.60      105.03      7.69 o 
 -13   4   5        0.06       -0.30      3.06 o 
 -12   4   5        1.07        0.90      3.04 o 
 -11   4   5       21.81       25.04      3.01 o 
 -10   4   5       17.82       14.36      2.50 o 
  -9   4   5        0.08       -0.35      1.33 o 
  -8   4   5       33.85       37.48      1.80 o 
  -7   4   5      369.61      356.54      4.13 o 
  -6   4   5      252.44      279.20      2.71 o 
  -5   4   5      113.81      110.20      1.80 o 
  -4   4   5     9783.09    10566.23     72.31 o 
  -3   4   5      728.61      733.97      5.89 o 
  -2   4   5     2586.44     2729.47     18.06 o 
  -1   4   5      965.49     1058.10      6.24 o 
   0   4   5       29.00       23.51      0.73 o 
   1   4   5      462.47      524.38      3.32 o 
   2   4   5       33.90       42.22      1.11 o 
   3   4   5       98.27       92.33      1.73 o 
   4   4   5     1786.89     1758.93     12.63 o 
   5   4   5      990.17      923.37      9.17 o 
   6   4   5       50.27       42.32      2.23 o 
   7   4   5        4.61        3.26      2.34 o 
   8   4   5       10.05        6.72      3.68 o 
   9   4   5        7.81        7.28      3.11 o 
  10   4   5      138.73      143.45      6.55 o 
  11   4   5      162.08      166.30      8.77 o 
 -13   5   5        3.97        6.63      3.52 o 
 -12   5   5        8.81        8.76      3.47 o 
 -11   5   5       53.76       54.63      3.89 o 
 -10   5   5       29.49       37.46      4.70 o 
  -9   5   5       86.17       92.88      4.61 o 
  -8   5   5       95.34       90.76      2.95 o 
  -7   5   5       18.98       21.96      1.66 o 
  -6   5   5      232.78      238.14      3.40 o 
  -5   5   5       36.54       36.25      1.27 o 
  -4   5   5     1700.07     1826.16     11.94 o 
  -3   5   5      256.26      266.82      2.94 o 
  -2   5   5      419.70      419.30      3.55 o 
  -1   5   5      665.74      712.14      4.76 o 
   0   5   5       88.63      105.62      1.26 o 
   1   5   5        8.61        2.24      0.48 o 
   2   5   5      224.67      173.22      2.07 o 
   3   5   5      951.08      873.48      7.09 o 
   4   5   5     4877.49     4644.28     34.66 o 
   5   5   5      103.58      101.68      2.40 o 
   6   5   5        0.88       -1.44      2.03 o 
   7   5   5        6.81        3.14      3.34 o 
   8   5   5       41.79       44.65      5.23 o 
   9   5   5        1.31       -2.92      2.83 o 
  10   5   5       28.24       29.58      4.50 o 
  11   5   5      156.15      147.04     19.93 o 
 -13   6   5        7.13       12.16      6.42 o 
 -12   6   5        3.26        2.88      3.24 o 
 -11   6   5       18.12       21.10      3.11 o 
 -10   6   5      104.83      108.57      4.56 o 
  -9   6   5      603.84      572.05     15.41 o 
  -8   6   5        0.39        0.85      1.21 o 
  -7   6   5        0.55       -0.64      0.95 o 
  -6   6   5       22.17       33.74      1.60 o 
  -5   6   5      139.17      135.92      2.01 o 
  -4   6   5       90.45      110.25      1.82 o 
  -3   6   5      695.42      711.59      6.78 o 
  -2   6   5      180.96      234.97      2.42 o 
  -1   6   5     2235.90     2441.25     13.93 o 
   0   6   5       40.76       40.52      0.86 o 
   1   6   5      106.77      161.72      1.90 o 
   2   6   5       50.18       53.74      1.45 o 
   3   6   5      262.75      267.20      3.27 o 
   4   6   5       49.03       45.66      1.66 o 
   5   6   5       26.81       35.86      1.88 o 
   6   6   5        2.34       -1.75      1.94 o 
   7   6   5      118.19      104.21      4.65 o 
   8   6   5       26.31       24.72      3.59 o 
   9   6   5       13.76       13.93      3.64 o 
  10   6   5        1.91        2.45      4.22 o 
  11   6   5      177.42      174.50      8.99 o 
 -13   7   5        2.99        4.77      3.83 o 
 -12   7   5       16.35       14.40      4.00 o 
 -11   7   5       18.75       13.89      2.84 o 
 -10   7   5       89.55       83.41      4.20 o 
  -9   7   5      247.02      250.29      8.68 o 
  -8   7   5        0.66        1.26      1.35 o 
  -7   7   5        6.15        7.09      1.20 o 
  -6   7   5       10.66       10.78      1.19 o 
  -5   7   5        5.48        2.43      0.75 o 
  -4   7   5      118.21      113.01      1.79 o 
  -3   7   5       24.96       29.23      1.13 o 
  -2   7   5        0.26        3.39      0.61 o 
  -1   7   5      945.60      912.96      5.95 o 
   0   7   5      262.04      245.43      2.24 o 
   1   7   5       92.13       95.43      1.68 o 
   2   7   5      287.06      279.13      3.24 o 
   3   7   5      726.47      674.53      6.00 o 
   4   7   5      921.17      906.22      7.65 o 
   5   7   5      140.63      130.07      3.03 o 
   6   7   5      152.04      125.73      4.06 o 
   7   7   5       37.10       47.62      3.92 o 
   8   7   5        0.04       -0.14      2.72 o 
   9   7   5        5.64        3.98      3.21 o 
  10   7   5      172.54      187.25      8.71 o 
  11   7   5      164.26      176.87      8.96 o 
 -13   8   5       49.09       40.75      7.73 o 
 -12   8   5       23.99       32.29      4.87 o 
 -11   8   5        2.34        6.26      2.59 o 
 -10   8   5      103.56       90.79      4.40 o 
  -9   8   5      298.00      286.66      6.86 o 
  -8   8   5        3.64        3.15      1.60 o 
  -7   8   5       30.90       33.17      1.79 o 
  -6   8   5       12.80       11.58      1.26 o 
  -5   8   5      408.18      386.87      4.67 o 
  -4   8   5      167.21      142.64      2.11 o 
  -3   8   5       24.35       28.22      1.32 o 
  -2   8   5      214.37      243.84      2.58 o 
  -1   8   5     3483.81     3932.53     23.49 o 
   0   8   5        0.11       -0.83      0.47 o 
   1   8   5      194.71      178.28      2.12 o 
   2   8   5      766.28      720.59      6.14 o 
   3   8   5      760.38      738.94      6.46 o 
   4   8   5      467.97      455.82      4.84 o 
   5   8   5      241.98      222.28      3.94 o 
   6   8   5        5.83        2.72      1.76 o 
   7   8   5       62.31       78.97      4.39 o 
   8   8   5      174.76      192.59      6.49 o 
   9   8   5       47.13       61.26      6.21 o 
  10   8   5        5.96        2.05      4.00 o 
 -13   9   5        6.89        4.09      3.81 o 
 -12   9   5        0.07        0.82      2.71 o 
 -11   9   5        2.57        1.40      2.41 o 
 -10   9   5        3.17        3.46      2.32 o 
  -9   9   5      138.68      122.52      4.76 o 
  -8   9   5       90.20       85.71      3.83 o 
  -7   9   5        1.96       -0.26      1.20 o 
  -6   9   5      134.61      155.26      3.04 o 
  -5   9   5       37.90       50.71      1.92 o 
  -4   9   5      490.06      470.56      4.94 o 
  -3   9   5      128.68      144.58      2.04 o 
  -2   9   5       33.24       41.49      1.16 o 
  -1   9   5       30.39       35.14      1.03 o 
   0   9   5       98.98       94.75      1.66 o 
   1   9   5       45.63       31.01      1.09 o 
   2   9   5      210.77      188.02      2.70 o 
   3   9   5     1956.03     1884.84     13.46 o 
   4   9   5      947.52      941.49      8.66 o 
   5   9   5        3.01        2.23      1.43 o 
   6   9   5        0.60        1.12      1.74 o 
   7   9   5        5.52        3.73      2.65 o 
   8   9   5       20.00       18.57      3.54 o 
   9   9   5        3.35        6.45      4.09 o 
  10   9   5        0.08        2.08      4.31 o 
 -12  10   5       71.46       82.41      5.30 o 
 -11  10   5       48.18       59.36      4.48 o 
 -10  10   5       51.78       50.54      4.01 o 
  -9  10   5       31.37       29.67      3.17 o 
  -8  10   5        4.36        4.62      1.98 o 
  -7  10   5       11.07        8.52      1.98 o 
  -6  10   5     1065.60     1126.93     11.47 o 
  -5  10   5      882.52      882.30      8.33 o 
  -4  10   5      851.55      867.46     10.15 o 
  -3  10   5        0.23       -0.73      0.72 o 
  -2  10   5      109.98      115.44      1.81 o 
  -1  10   5      101.73      110.65      1.60 o 
   0  10   5        8.85       10.85      0.91 o 
   1  10   5       87.00       78.17      1.61 o 
   2  10   5        0.26       -0.53      0.93 o 
   3  10   5      891.16      874.60      7.82 o 
   4  10   5       37.44       45.16      2.10 o 
   5  10   5      113.46      106.35      3.12 o 
   6  10   5      161.88      170.55      4.56 o 
   7  10   5       63.16       72.04      4.60 o 
   8  10   5        7.50        6.74      3.25 o 
   9  10   5       14.61       14.05      4.45 o 
  10  10   5       46.07       40.50      5.95 o 
 -12  11   5       24.08       21.94      3.90 o 
 -11  11   5        6.98        2.95      2.64 o 
 -10  11   5        0.01        1.54      2.45 o 
  -9  11   5        9.34        5.36      2.36 o 
  -8  11   5       19.54       24.76      4.61 o 
  -7  11   5       91.08       93.86      4.58 o 
  -6  11   5       28.99       45.71      2.79 o 
  -5  11   5     1473.77     1432.02     15.18 o 
  -4  11   5      813.14      781.78     11.19 o 
  -3  11   5       31.97       34.01      1.32 o 
  -2  11   5       89.16       99.67      1.83 o 
  -1  11   5       25.21       34.65      1.19 o 
   0  11   5       22.33       21.53      1.27 o 
   1  11   5        0.00       -0.17      0.75 o 
   2  11   5      159.31      121.28      2.64 o 
   3  11   5      455.43      392.29      5.10 o 
   4  11   5      260.89      244.97      4.09 o 
   5  11   5        7.39        5.69      1.54 o 
   6  11   5       15.59       17.70      2.33 o 
   7  11   5       22.93       24.24      3.00 o 
   8  11   5        0.90       -2.59      3.43 o 
   9  11   5       32.42       25.75      5.05 o 
  10  11   5        0.16        1.39      5.94 o 
 -12  12   5       12.52       11.90      3.59 o 
 -11  12   5       72.48       76.48      6.39 o 
 -10  12   5      218.95      203.12      6.62 o 
  -9  12   5        0.01        0.52      2.20 o 
  -8  12   5       38.59       36.06      3.24 o 
  -7  12   5        5.36        1.60      1.83 o 
  -6  12   5      423.87      423.89      6.79 o 
  -5  12   5       61.20       60.10      2.75 o 
  -4  12   5     1037.44     1036.40     14.97 o 
  -3  12   5      118.68      119.93      2.56 o 
  -2  12   5      719.05      686.52      6.23 o 
  -1  12   5       96.53      122.43      2.21 o 
   0  12   5      104.21       99.77      2.27 o 
   1  12   5      338.06      274.99      5.94 o 
   2  12   5       19.84       28.18      1.83 o 
   3  12   5      147.48      121.95      2.86 o 
   4  12   5        4.52        6.06      1.54 o 
   5  12   5       47.95       45.03      2.90 o 
   6  12   5       26.43       38.08      3.69 o 
   7  12   5       37.31       41.76      3.78 o 
   8  12   5      109.20      108.88      6.45 o 
   9  12   5       21.77       17.36      4.88 o 
  10  12   5        4.05       12.79      4.71 o 
 -12  13   5       79.07       72.38      8.05 o 
 -11  13   5      354.26      365.61      9.34 o 
 -10  13   5       42.77       40.92      4.81 o 
  -9  13   5       60.11       70.85      4.95 o 
  -8  13   5        1.21        0.30      2.05 o 
  -7  13   5       32.12       24.13      2.82 o 
  -6  13   5       63.15       60.45      2.92 o 
  -5  13   5      315.82      298.81      6.34 o 
  -4  13   5      384.21      359.32      5.27 o 
  -3  13   5        9.26        7.29      1.87 o 
  -2  13   5      114.26      100.34      2.45 o 
  -1  13   5        8.87        9.51      1.09 o 
   0  13   5      416.24      364.50      4.54 o 
   1  13   5       26.43       19.92      1.59 o 
   2  13   5      206.58      196.56      3.70 o 
   3  13   5       97.27       79.13      2.96 o 
   4  13   5        0.98        0.88      1.61 o 
   5  13   5       92.44       93.43      6.05 o 
   6  13   5      286.22      305.19      7.38 o 
   7  13   5       15.36       18.06      3.20 o 
   8  13   5      209.22      230.72      8.91 o 
   9  13   5       15.69       13.34      4.73 o 
 -11  14   5      415.89      409.73     10.05 o 
 -10  14   5       11.34        8.73      4.71 o 
  -9  14   5        9.54        8.52      2.82 o 
  -8  14   5        7.57        7.63      2.54 o 
  -7  14   5       32.18       35.61      3.28 o 
  -6  14   5       14.08        9.43      2.11 o 
  -5  14   5       63.80       53.17      2.69 o 
  -4  14   5       52.76       50.05      2.35 o 
  -3  14   5      493.58      508.92      5.92 o 
  -2  14   5      417.60      426.33      5.76 o 
  -1  14   5       21.32       11.82      1.55 o 
   0  14   5      624.72      546.59      5.96 o 
   1  14   5      498.24      444.90      6.45 o 
   2  14   5      138.25      106.68      4.78 o 
   3  14   5      176.97      155.08      4.97 o 
   4  14   5       76.19       78.35      3.17 o 
   5  14   5        1.73        2.06      2.10 o 
   6  14   5       28.07       29.20      5.29 o 
   7  14   5        0.05       -1.21      3.74 o 
   8  14   5       21.52       17.57      6.10 o 
   9  14   5       30.21       38.83      8.21 o 
 -11  15   5       36.95       31.59      4.23 o 
 -10  15   5       13.65        5.28      4.00 o 
  -9  15   5        1.19        0.65      2.61 o 
  -8  15   5       20.19       25.25      3.30 o 
  -7  15   5       19.31       20.17      3.49 o 
  -6  15   5       27.13       31.94      2.87 o 
  -5  15   5       42.00       46.50      2.68 o 
  -4  15   5      183.69      182.25      3.50 o 
  -3  15   5      541.80      519.52      6.77 o 
  -2  15   5      160.96      162.52      3.56 o 
  -1  15   5       13.07        6.95      1.27 o 
   0  15   5        7.48        6.27      1.21 o 
   1  15   5       43.09       45.01      2.37 o 
   2  15   5       19.63       14.30      2.81 o 
   3  15   5        4.50        5.12      2.08 o 
   4  15   5        2.13        0.86      1.71 o 
   5  15   5       17.83       16.76      2.40 o 
   6  15   5      288.53      293.56      7.47 o 
   7  15   5        0.82       -2.88      2.44 o 
   8  15   5        6.16        9.25      6.30 o 
   9  15   5        0.00        2.88      3.82 o 
 -11  16   5        1.67        3.29      3.35 o 
 -10  16   5        7.11        4.18      3.24 o 
  -9  16   5       10.24        2.60      2.96 o 
  -8  16   5       48.85       47.39      6.61 o 
  -7  16   5        3.66        2.18      2.73 o 
  -6  16   5       71.87       65.50      3.14 o 
  -5  16   5       30.20       33.97      2.50 o 
  -4  16   5       60.89       61.29      2.90 o 
  -3  16   5        0.34       -2.11      1.49 o 
  -2  16   5      191.75      177.29      3.81 o 
  -1  16   5       12.03       13.45      1.66 o 
   0  16   5       11.02        6.11      1.46 o 
   1  16   5      449.01      345.95      7.20 o 
   2  16   5       95.00       77.62      3.90 o 
   3  16   5       17.68       11.31      3.13 o 
   4  16   5       10.88       16.57      2.75 o 
   5  16   5       68.05       67.79      3.54 o 
   6  16   5        0.01        0.11      2.58 o 
   7  16   5        0.46       -0.64      2.48 o 
   8  16   5        0.78       -0.31      2.62 o 
   9  16   5       17.24       15.50      9.09 o 
 -10  17   5       87.89       98.60      8.24 o 
  -9  17   5       17.13       16.14      4.14 o 
  -8  17   5        0.87        0.43      3.23 o 
  -7  17   5        1.37        3.80      2.98 o 
  -6  17   5        8.94       12.35      2.53 o 
  -5  17   5       28.75       30.01      2.56 o 
  -4  17   5      161.44      167.98      4.37 o 
  -3  17   5      167.99      171.00      4.35 o 
  -2  17   5       32.40       29.05      2.18 o 
  -1  17   5       15.23       20.50      1.70 o 
   0  17   5        4.63        1.08      2.00 o 
   1  17   5       44.54       55.61      4.18 o 
   2  17   5      189.60      181.70      6.79 o 
   3  17   5       92.29       68.18      4.85 o 
   4  17   5       23.73       31.29      8.57 o 
   5  17   5        1.63        0.11      2.00 o 
   6  17   5        3.09       10.34      2.81 o 
   7  17   5        2.97        2.21      3.19 o 
   8  17   5       11.49       14.82      3.39 o 
 -10  18   5       75.51       88.46      6.88 o 
  -9  18   5       18.49       22.26      6.46 o 
  -8  18   5      114.17      110.50      6.35 o 
  -7  18   5      175.81      162.77      7.19 o 
  -6  18   5        5.80       -0.40      2.21 o 
  -5  18   5        0.31       -0.05      1.86 o 
  -4  18   5      864.35      880.39     11.35 o 
  -3  18   5      934.11      919.58     11.57 o 
  -2  18   5       90.29       91.55      4.52 o 
  -1  18   5       30.15       30.72      2.44 o 
   0  18   5        0.00       -2.51      1.60 o 
   1  18   5       45.12       35.89      3.10 o 
   2  18   5        0.00       -0.02      2.59 o 
   3  18   5        1.58       -2.44      3.31 o 
   4  18   5       54.88       60.10      9.45 o 
   5  18   5      504.40      526.11     18.98 o 
   6  18   5      182.55      191.16      8.03 o 
   7  18   5       11.91        7.86      3.08 o 
   8  18   5        0.99        2.92      2.91 o 
 -10  19   5        1.46        3.17      4.01 o 
  -9  19   5       37.58       39.05     10.09 o 
  -8  19   5        2.41       -0.22      3.27 o 
  -7  19   5       21.72       19.73      3.18 o 
  -6  19   5        2.98        2.38      2.47 o 
  -5  19   5      102.61      105.78      4.19 o 
  -4  19   5       65.99       65.43      3.30 o 
  -3  19   5        7.06        5.10      2.05 o 
  -2  19   5       20.52       22.02      2.40 o 
  -1  19   5       62.59       57.89      4.87 o 
   0  19   5       15.55       14.11      2.07 o 
   1  19   5        3.16       -2.32      2.05 o 
   2  19   5       47.78       48.97      3.70 o 
   3  19   5       62.79       65.72      5.33 o 
   4  19   5      381.31      355.39     15.39 o 
   5  19   5      271.17      275.66     14.03 o 
   6  19   5       42.47       40.67      7.18 o 
   7  19   5        2.10       -1.52      4.39 o 
  -9  20   5       11.22        9.71      4.22 o 
  -8  20   5       82.23       70.87     10.37 o 
  -7  20   5       70.08       66.85      4.33 o 
  -6  20   5        1.51        1.29      2.49 o 
  -5  20   5       21.11       18.01      3.12 o 
  -4  20   5      104.61       99.37      3.94 o 
  -3  20   5       36.42       35.80      3.91 o 
  -2  20   5       59.28       52.17      3.16 o 
  -1  20   5      163.16      159.01      4.67 o 
   0  20   5        2.18        1.99      1.82 o 
   1  20   5       22.56       19.54      2.98 o 
   2  20   5       21.07       23.05      3.87 o 
   3  20   5       46.01       43.94      6.86 o 
   4  20   5       28.88       25.60      6.06 o 
   5  20   5       29.75       20.41      6.30 o 
   6  20   5       23.26       17.22      5.82 o 
   7  20   5        2.96        0.40      4.94 o 
  -9  21   5       25.82       24.94      5.07 o 
  -8  21   5      111.88      108.66      5.26 o 
  -7  21   5       37.93       40.19      4.06 o 
  -6  21   5       50.59       59.48      4.51 o 
  -5  21   5        0.72       -3.38      2.56 o 
  -4  21   5       67.23       70.92      3.85 o 
  -3  21   5       90.54       92.75      3.87 o 
  -2  21   5       52.14       55.60      3.27 o 
  -1  21   5       14.04       17.19      2.87 o 
   0  21   5      167.73      185.67      8.05 o 
   1  21   5      203.94      214.13      7.60 o 
   2  21   5      251.60      247.86      9.97 o 
   3  21   5        4.77        4.96      3.41 o 
   4  21   5      216.07      210.03     12.68 o 
   5  21   5        5.64       10.13      5.50 o 
   6  21   5        5.37        4.47      5.02 o 
  -8  22   5        9.02        8.78      3.31 o 
  -7  22   5       31.88       31.84      3.98 o 
  -6  22   5       92.38      101.89      5.05 o 
  -5  22   5       10.32       12.36      3.23 o 
  -4  22   5       39.00       42.25      3.36 o 
  -3  22   5        2.17        3.34      2.22 o 
  -2  22   5        0.34       -0.01      2.12 o 
  -1  22   5      175.92      180.44      5.61 o 
   0  22   5      167.45      196.40      7.85 o 
   1  22   5        6.72        5.87      3.33 o 
   2  22   5       25.55       26.31      4.36 o 
   3  22   5        2.99        6.15      3.83 o 
   4  22   5       11.51        5.51      3.82 o 
   5  22   5        3.66        1.75      5.02 o 
   6  22   5        2.49        3.83      5.34 o 
  -7  23   5        1.15        0.54      3.07 o 
  -6  23   5        3.88        4.24      4.53 o 
  -5  23   5       51.92       67.61      5.69 o 
  -4  23   5       13.71        7.73      2.69 o 
  -3  23   5        0.32       -1.36      2.21 o 
  -2  23   5        0.69       -1.23      2.21 o 
  -1  23   5        0.89       -3.27      2.37 o 
   0  23   5       13.18        6.14      5.18 o 
   1  23   5       10.28       11.02      3.99 o 
   2  23   5        2.11        2.87      3.54 o 
   3  23   5       50.93       55.13      5.40 o 
   4  23   5      102.54      102.52     10.41 o 
   5  23   5        8.91       13.48      6.14 o 
  -6  24   5       16.01       16.81      4.91 o 
  -5  24   5      115.26      121.55      6.55 o 
  -4  24   5       34.66       40.89      4.07 o 
  -3  24   5       36.62       43.34      3.53 o 
  -2  24   5       94.57      103.71      4.27 o 
  -1  24   5       72.86       72.56      8.53 o 
   0  24   5       54.93       61.64      8.29 o 
   1  24   5       21.96       29.66      6.78 o 
   2  24   5      541.62      611.44     65.66 o 
   3  24   5        0.64        3.35      7.73 o 
   4  24   5        0.48        1.71      3.81 o 
  -5  25   5        5.37        3.17      3.27 o 
  -4  25   5        2.55        3.66      3.19 o 
  -3  25   5       38.08       45.08      3.64 o 
  -2  25   5        0.44       -0.02      3.32 o 
  -1  25   5       13.34       12.36      5.74 o 
   0  25   5        7.59       -2.23      4.78 o 
   1  25   5       19.46       17.70      6.46 o 
   2  25   5        0.34       -2.65      6.90 o 
   3  25   5        0.29       -2.60      3.59 o 
  -4  26   5      107.65      115.79      7.54 o 
  -3  26   5       26.26       24.82      4.53 o 
  -2  26   5      146.49      166.22     18.30 o 
  -1  26   5        7.28        2.47      5.42 o 
   0  26   5       57.92       59.41      8.53 o 
   1  26   5        4.59        0.48      5.26 o 
 -10   0   6       10.83       12.66      1.86 o 
  -8   0   6       25.72       28.43      2.43 o 
  -6   0   6        6.52        8.31      1.04 o 
  -4   0   6    14562.34    15649.51    127.57 o 
  -2   0   6      322.73      350.26      4.67 o 
   0   0   6      661.17      775.02      6.15 o 
   2   0   6       14.15       15.82      2.09 o 
   4   0   6        5.42        5.24      1.67 o 
   6   0   6      210.54      174.43      5.47 o 
   8   0   6        0.01       -4.39      3.06 o 
  10   0   6      402.31      431.30     18.66 o 
 -12   1   6       23.60       36.41      8.85 o 
 -11   1   6       22.76       27.50      3.79 o 
 -10   1   6        0.12       -0.69      0.95 o 
  -9   1   6      105.79      108.85      2.40 o 
  -8   1   6        0.25        0.02      0.64 o 
  -7   1   6      154.37      156.54      2.20 o 
  -6   1   6       64.98       68.20      2.18 o 
  -5   1   6       26.37       25.95      0.99 o 
  -4   1   6     2314.25     2435.78     15.49 o 
  -3   1   6        0.61        0.05      0.49 o 
  -2   1   6      759.51      769.66      6.14 o 
  -1   1   6      369.51      360.31      2.85 o 
   0   1   6        8.54       10.30      0.59 o 
   1   1   6      345.42      380.81      2.55 o 
   2   1   6        3.62        8.02      0.69 o 
   3   1   6       10.12       11.13      0.91 o 
   4   1   6      201.59      197.93      3.04 o 
   5   1   6       72.35       59.63      2.08 o 
   6   1   6       67.94       66.59      3.74 o 
   7   1   6        0.18       -2.00      1.98 o 
   8   1   6        0.15       -2.77      2.29 o 
   9   1   6        5.36        5.39      3.01 o 
  10   1   6        0.27        2.80      4.37 o 
  11   1   6        9.25       -0.75      4.42 o 
 -12   2   6      248.91      237.76      8.40 o 
 -11   2   6       11.72       10.50      2.10 o 
 -10   2   6       14.67       13.83      1.63 o 
  -9   2   6       43.02       45.75      1.80 o 
  -8   2   6      146.38      150.06      2.54 o 
  -7   2   6      283.35      287.24      3.16 o 
  -6   2   6       33.15       33.80      1.14 o 
  -5   2   6      100.81      101.73      1.91 o 
  -4   2   6     4159.48     4444.36     31.02 o 
  -3   2   6        2.46        8.68      1.24 o 
  -2   2   6        0.18       -0.64      0.46 o 
  -1   2   6        1.70        1.38      0.50 o 
   0   2   6        6.47        4.95      0.49 o 
   1   2   6     2032.64     2159.95     11.10 o 
   2   2   6      440.38      476.39      3.95 o 
   3   2   6       17.98       23.88      1.29 o 
   4   2   6       48.82       42.76      1.69 o 
   5   2   6        0.06        0.71      1.02 o 
   6   2   6        7.70        5.52      1.48 o 
   7   2   6        3.41        2.75      2.17 o 
   8   2   6      116.06      116.54      4.72 o 
   9   2   6      645.87      659.53     11.40 o 
  10   2   6      341.85      362.96     12.06 o 
  11   2   6        0.18        3.34      4.40 o 
 -13   3   6        1.14        2.76      3.16 o 
 -12   3   6      112.81      110.97      6.21 o 
 -11   3   6        0.11        0.69      1.72 o 
 -10   3   6       16.22       19.77      2.34 o 
  -9   3   6      118.88      116.20      2.92 o 
  -8   3   6       19.86       22.97      1.56 o 
  -7   3   6     1096.58     1131.24      8.73 o 
  -6   3   6      633.40      709.31      5.43 o 
  -5   3   6      479.59      483.84      4.35 o 
  -4   3   6      601.25      630.76      5.49 o 
  -3   3   6      120.76      138.88      2.32 o 
  -2   3   6       92.68       92.22      1.55 o 
  -1   3   6       38.00       37.70      1.05 o 
   0   3   6       30.69       32.14      0.86 o 
   1   3   6     3562.82     3914.51     19.18 o 
   2   3   6     1050.74     1005.63      6.44 o 
   3   3   6       11.17       16.30      1.05 o 
   4   3   6        7.68        6.51      0.95 o 
   5   3   6      358.32      294.82      4.33 o 
   6   3   6       35.60       30.66      2.33 o 
   7   3   6        2.26       -0.58      2.30 o 
   8   3   6      212.08      220.41      6.11 o 
   9   3   6        7.77        8.71      3.13 o 
  10   3   6        6.99        4.12      4.43 o 
  11   3   6        7.07        7.81      4.76 o 
 -13   4   6       41.15       45.99      5.62 o 
 -12   4   6        1.16        1.34      2.93 o 
 -11   4   6      139.92      140.43      5.04 o 
 -10   4   6        2.63        5.04      2.01 o 
  -9   4   6      272.06      269.25      4.70 o 
  -8   4   6       87.37       82.92      2.55 o 
  -7   4   6      460.88      469.46      5.00 o 
  -6   4   6      174.88      194.25      2.43 o 
  -5   4   6       80.30       87.69      1.73 o 
  -4   4   6      132.09      147.29      2.29 o 
  -3   4   6       57.68       59.50      1.48 o 
  -2   4   6       37.03       32.80      1.04 o 
  -1   4   6        8.00        8.08      0.60 o 
   0   4   6      322.29      328.99      2.48 o 
   1   4   6        3.80        5.65      0.57 o 
   2   4   6        0.59        3.19      0.61 o 
   3   4   6      541.88      531.21      4.77 o 
   4   4   6     1187.23     1073.34      8.79 o 
   5   4   6       13.15        9.72      1.37 o 
   6   4   6        2.01        0.52      2.00 o 
   7   4   6        3.24        1.59      2.34 o 
   8   4   6       37.04       39.57      3.64 o 
   9   4   6       11.76        4.57      2.87 o 
  10   4   6       12.13        7.17      4.56 o 
  11   4   6        8.23       11.26      5.15 o 
 -13   5   6        5.82        5.08      3.44 o 
 -12   5   6        7.22        7.65      3.46 o 
 -11   5   6       39.94       43.03      3.66 o 
 -10   5   6      130.82      121.93      4.65 o 
  -9   5   6      248.59      236.16      5.09 o 
  -8   5   6       29.45       31.41      2.02 o 
  -7   5   6      277.82      280.30      4.63 o 
  -6   5   6       22.11       25.58      1.46 o 
  -5   5   6        0.13       -1.21      0.61 o 
  -4   5   6      683.39      777.38      6.48 o 
  -3   5   6        2.85        2.17      0.67 o 
  -2   5   6      239.93      279.57      2.76 o 
  -1   5   6        4.26       12.94      0.78 o 
   0   5   6        4.06        5.35      0.54 o 
   1   5   6        4.30        1.87      0.52 o 
   2   5   6       75.05       72.61      1.29 o 
   3   5   6      818.89      777.69      6.27 o 
   4   5   6     2560.35     2412.70     19.82 o 
   5   5   6      114.54       98.27      3.20 o 
   6   5   6        0.12        1.74      2.24 o 
   7   5   6       47.96       57.33      3.73 o 
   8   5   6        0.41       -3.11      2.85 o 
   9   5   6       53.94       54.67      4.36 o 
  10   5   6        2.50       -1.62      4.09 o 
 -13   6   6        9.50        9.34      3.72 o 
 -12   6   6        1.41        1.20      3.05 o 
 -11   6   6      136.09      131.79      5.18 o 
 -10   6   6       22.74       20.88      2.79 o 
  -9   6   6        9.13       11.82      1.86 o 
  -8   6   6        5.29        2.05      1.18 o 
  -7   6   6        3.66        1.95      1.10 o 
  -6   6   6      662.05      697.37      7.01 o 
  -5   6   6        5.70        4.14      0.74 o 
  -4   6   6     1293.61     1355.31     10.45 o 
  -3   6   6        1.96        3.78      0.73 o 
  -2   6   6      100.52      163.44      1.96 o 
  -1   6   6       51.02       55.90      1.11 o 
   0   6   6       15.57       25.58      0.85 o 
   1   6   6       64.38       63.95      1.26 o 
   2   6   6        0.22       -0.20      0.60 o 
   3   6   6      307.89      297.36      3.91 o 
   4   6   6       30.51       30.09      1.53 o 
   5   6   6       68.54       62.90      2.19 o 
   6   6   6       16.80        7.18      2.59 o 
   7   6   6        8.69       10.65      2.96 o 
   8   6   6        2.49        2.27      2.57 o 
   9   6   6       32.59       32.85      3.79 o 
  10   6   6      155.08      154.72      8.32 o 
 -13   7   6        0.44        3.68      3.50 o 
 -12   7   6       16.92       13.18      3.02 o 
 -11   7   6        2.33        0.87      2.20 o 
 -10   7   6       40.30       40.48      3.90 o 
  -9   7   6        9.49        9.94      2.81 o 
  -8   7   6        1.21        0.47      1.33 o 
  -7   7   6        9.75       11.14      1.34 o 
  -6   7   6        0.00        0.60      1.24 o 
  -5   7   6       89.95       91.62      1.98 o 
  -4   7   6        1.33        0.03      0.66 o 
  -3   7   6      269.43      270.90      3.23 o 
  -2   7   6      868.69     1004.56      6.48 o 
  -1   7   6      340.25      361.67      3.08 o 
   0   7   6       59.75       63.93      1.27 o 
   1   7   6      430.45      383.03      3.57 o 
   2   7   6      546.88      515.68      5.24 o 
   3   7   6      446.90      422.31      4.83 o 
   4   7   6        0.57       -1.74      0.93 o 
   5   7   6      131.13      123.71      3.31 o 
   6   7   6        3.29        0.38      2.22 o 
   7   7   6        0.71       -0.31      2.48 o 
   8   7   6        2.67        0.17      3.03 o 
   9   7   6        1.81       -2.83      4.07 o 
  10   7   6      118.13      122.57      7.72 o 
 -13   8   6        4.50        4.69      3.60 o 
 -12   8   6        1.63        0.11      2.63 o 
 -11   8   6        0.00       -2.81      2.20 o 
 -10   8   6       27.27       28.28      3.27 o 
  -9   8   6       22.12       23.38      2.81 o 
  -8   8   6       14.08       14.67      1.98 o 
  -7   8   6      208.50      209.46      3.70 o 
  -6   8   6      394.27      407.27      5.11 o 
  -5   8   6       62.92       58.86      2.43 o 
  -4   8   6       14.80       11.95      0.94 o 
  -3   8   6      456.55      463.66      4.24 o 
  -2   8   6       47.97       42.40      1.02 o 
  -1   8   6      221.05      225.68      2.32 o 
   0   8   6       17.14       12.82      0.77 o 
   1   8   6        3.39        2.72      0.71 o 
   2   8   6      126.96      119.13      2.41 o 
   3   8   6      298.59      302.16      4.00 o 
   4   8   6       84.98       80.96      2.28 o 
   5   8   6       15.08        9.05      1.91 o 
   6   8   6        6.40        7.81      2.66 o 
   7   8   6        8.67       13.03      3.11 o 
   8   8   6       13.85       16.54      3.61 o 
   9   8   6       20.52       21.64      4.12 o 
  10   8   6        6.89        7.86      4.62 o 
 -13   9   6        9.13        9.33      5.18 o 
 -12   9   6       37.15       36.91      4.02 o 
 -11   9   6      114.93      108.10      5.10 o 
 -10   9   6        9.07        9.56      3.97 o 
  -9   9   6      181.68      180.02      7.92 o 
  -8   9   6       24.87       25.66      2.32 o 
  -7   9   6      104.72      106.73      3.02 o 
  -6   9   6        1.73        2.12      1.15 o 
  -5   9   6       91.54       92.88      2.67 o 
  -4   9   6      244.80      226.43      3.00 o 
  -3   9   6        2.13        1.85      0.71 o 
  -2   9   6       59.09       71.09      1.50 o 
  -1   9   6      169.13      159.35      2.13 o 
   0   9   6        0.44        0.70      0.72 o 
   1   9   6        2.08        4.21      0.91 o 
   2   9   6      179.21      162.97      2.83 o 
   3   9   6     1493.94     1388.16     11.24 o 
   4   9   6      262.78      247.52      4.17 o 
   5   9   6       56.26       59.11      3.79 o 
   6   9   6        1.29       -0.18      1.82 o 
   7   9   6        0.89        2.99      3.28 o 
   8   9   6        7.42        6.97      3.39 o 
   9   9   6       93.05      102.53      7.64 o 
  10   9   6       28.68       42.42      6.06 o 
 -12  10   6        0.27        1.82      2.75 o 
 -11  10   6      239.81      236.17      7.21 o 
 -10  10   6        4.46        5.33      2.90 o 
  -9  10   6      112.47      106.56      4.60 o 
  -8  10   6        0.62       -2.60      1.47 o 
  -7  10   6        4.61        5.73      1.69 o 
  -6  10   6      100.23       91.43      2.58 o 
  -5  10   6      743.23      701.25      7.94 o 
  -4  10   6      188.90      191.72      3.20 o 
  -3  10   6        0.03       -0.59      0.72 o 
  -2  10   6      106.22      101.91      2.03 o 
  -1  10   6      131.46      134.17      2.19 o 
   0  10   6       15.38       19.69      1.13 o 
   1  10   6       34.13       25.45      1.68 o 
   2  10   6       81.66       80.04      2.17 o 
   3  10   6      867.80      845.90      8.51 o 
   4  10   6       14.80       15.27      1.79 o 
   5  10   6        2.06        0.87      1.73 o 
   6  10   6      146.58      160.91      4.62 o 
   7  10   6        0.42       -3.30      2.68 o 
   8  10   6        7.43        3.34      3.19 o 
   9  10   6        9.02       10.95      4.46 o 
  10  10   6        0.00       -6.98      3.97 o 
 -12  11   6       49.41       54.29      4.83 o 
 -11  11   6       38.38       40.14      4.11 o 
 -10  11   6        1.85        2.10      2.41 o 
  -9  11   6       51.10       52.54      4.32 o 
  -8  11   6       25.35       22.11      2.82 o 
  -7  11   6      190.22      191.51      5.77 o 
  -6  11   6      572.66      577.17      7.93 o 
  -5  11   6      145.26      134.27      3.27 o 
  -4  11   6      516.26      524.79      8.36 o 
  -3  11   6      288.87      270.22      3.41 o 
  -2  11   6       10.52       20.77      1.25 o 
  -1  11   6      109.69      110.17      1.99 o 
   0  11   6        8.62       11.30      1.08 o 
   1  11   6       37.04       26.45      1.41 o 
   2  11   6     1733.39     1551.18     13.24 o 
   3  11   6       40.69       35.84      2.47 o 
   4  11   6        0.01       -1.18      1.37 o 
   5  11   6        0.14       -1.95      1.69 o 
   6  11   6        9.83       13.65      2.34 o 
   7  11   6      216.47      215.38      6.70 o 
   8  11   6       90.45       88.31      8.81 o 
   9  11   6        0.26       -0.49      3.99 o 
  10  11   6        4.91       18.42      5.24 o 
 -12  12   6      172.19      156.80      6.59 o 
 -11  12   6        5.88        8.54      3.18 o 
 -10  12   6       32.17       28.95      3.60 o 
  -9  12   6       89.62       79.77      4.38 o 
  -8  12   6        0.85        0.99      2.03 o 
  -7  12   6        3.11        4.24      1.74 o 
  -6  12   6       25.01       26.91      2.61 o 
  -5  12   6        6.84        7.90      1.47 o 
  -4  12   6      425.79      399.25      5.60 o 
  -3  12   6      231.89      240.06      3.68 o 
  -2  12   6       27.39       32.99      1.50 o 
  -1  12   6        0.01       -1.21      0.84 o 
   0  12   6        2.72        2.50      1.05 o 
   1  12   6       66.33       68.50      2.31 o 
   2  12   6      879.38      773.80      8.73 o 
   3  12   6        0.83        0.20      1.28 o 
   4  12   6       14.90       11.45      1.76 o 
   5  12   6       14.71       14.06      2.31 o 
   6  12   6       68.78       74.97      3.61 o 
   7  12   6        4.06       -2.84      3.15 o 
   8  12   6      312.83      332.05     10.79 o 
   9  12   6        0.01        2.77      4.25 o 
 -12  13   6       17.18       16.71      3.84 o 
 -11  13   6        2.73        7.19      3.28 o 
 -10  13   6       16.36       13.94      4.34 o 
  -9  13   6       33.91       29.52      3.49 o 
  -8  13   6        1.25        4.12      2.35 o 
  -7  13   6       24.62       23.77      2.68 o 
  -6  13   6      121.69      104.70      4.13 o 
  -5  13   6      166.94      147.90      3.80 o 
  -4  13   6      391.97      372.91      5.48 o 
  -3  13   6        1.81        0.02      1.11 o 
  -2  13   6       15.27       15.60      1.44 o 
  -1  13   6      341.04      306.91      3.76 o 
   0  13   6      316.14      305.20      4.21 o 
   1  13   6       23.33       12.18      1.50 o 
   2  13   6      297.18      252.89      5.20 o 
   3  13   6      119.73      110.14      3.12 o 
   4  13   6       79.33       72.45      3.15 o 
   5  13   6       31.63       33.14      3.80 o 
   6  13   6      115.30      107.87      5.42 o 
   7  13   6       27.71       39.06      5.13 o 
   8  13   6       93.58      103.75      6.68 o 
   9  13   6        1.47        2.95      4.17 o 
 -11  14   6      115.78      117.28      6.05 o 
 -10  14   6       11.92       15.95      3.39 o 
  -9  14   6        0.12       -2.47      2.37 o 
  -8  14   6       19.08       24.29      3.53 o 
  -7  14   6       48.74       47.91      3.39 o 
  -6  14   6        0.83        1.78      1.87 o 
  -5  14   6      271.30      263.34      5.15 o 
  -4  14   6     1703.55     1689.11     15.85 o 
  -3  14   6      926.54      947.19      9.14 o 
  -2  14   6       17.01        9.43      1.56 o 
  -1  14   6      205.39      168.66      2.79 o 
   0  14   6       77.08       66.77      2.19 o 
   1  14   6        0.02       -0.45      1.37 o 
   2  14   6      259.68      220.12      5.85 o 
   3  14   6       77.52       74.06      3.20 o 
   4  14   6      102.01      107.77      4.18 o 
   5  14   6        3.32        5.06      2.11 o 
   6  14   6       13.72       12.41      3.26 o 
   7  14   6       26.19       31.90      3.79 o 
   8  14   6       18.60       20.85      4.90 o 
   9  14   6       25.93       22.64      5.20 o 
 -11  15   6      102.35      101.82      5.87 o 
 -10  15   6       29.98       29.53      3.92 o 
  -9  15   6       11.09        7.35      4.34 o 
  -8  15   6       41.27       39.48      4.40 o 
  -7  15   6      137.57      142.24      6.25 o 
  -6  15   6       53.63       52.25      3.62 o 
  -5  15   6      158.32      166.58      4.27 o 
  -4  15   6       61.48       57.44      2.52 o 
  -3  15   6      744.33      746.42      7.90 o 
  -2  15   6       93.19       96.33      2.94 o 
  -1  15   6        0.83       -0.39      1.14 o 
   0  15   6        2.29        3.33      1.32 o 
   1  15   6      184.17      163.51      3.85 o 
   2  15   6        1.64       -2.51      2.21 o 
   3  15   6        0.88       -2.63      2.71 o 
   4  15   6       32.82       32.88      2.75 o 
   5  15   6      594.65      613.09     14.01 o 
   6  15   6      105.74      107.07      5.21 o 
   7  15   6       20.39        7.88      3.04 o 
   8  15   6       81.26       90.81      7.10 o 
 -11  16   6        1.90       -1.75      3.11 o 
 -10  16   6        0.03        0.27      3.63 o 
  -9  16   6        4.48        5.41      3.49 o 
  -8  16   6        0.42        2.82      3.08 o 
  -7  16   6       65.52       67.93      5.24 o 
  -6  16   6        3.11        3.91      1.88 o 
  -5  16   6       35.33       34.19      2.56 o 
  -4  16   6      179.63      177.12      4.19 o 
  -3  16   6      316.98      314.30      5.29 o 
  -2  16   6       12.61       10.47      1.74 o 
  -1  16   6        5.83        5.63      1.42 o 
   0  16   6      518.70      460.15      6.73 o 
   1  16   6       27.76       25.79      2.86 o 
   2  16   6       76.26       67.84      5.02 o 
   3  16   6       34.09       39.74      4.25 o 
   4  16   6        5.41        2.41      3.05 o 
   5  16   6      264.30      277.81      9.01 o 
   6  16   6        2.38        1.06      2.24 o 
   7  16   6       21.16       16.29      2.95 o 
   8  16   6        1.24        3.58      3.63 o 
 -10  17   6       58.52       57.27      5.90 o 
  -9  17   6      105.29      102.33      6.31 o 
  -8  17   6      216.09      203.63      8.06 o 
  -7  17   6       56.20       54.36      5.22 o 
  -6  17   6      212.04      213.78      5.13 o 
  -5  17   6        9.68       10.99      2.17 o 
  -4  17   6      120.63      129.44      4.04 o 
  -3  17   6      133.06      126.40      3.90 o 
  -2  17   6       39.19       33.66      2.26 o 
  -1  17   6       41.24       37.32      2.55 o 
   0  17   6       53.01       52.78      2.73 o 
   1  17   6      296.77      273.66      8.36 o 
   2  17   6        2.43        0.07      2.73 o 
   3  17   6       14.41       19.16      3.69 o 
   4  17   6      265.67      249.81      8.59 o 
   5  17   6       41.91       41.99      4.88 o 
   6  17   6       62.00       54.91      5.40 o 
   7  17   6        4.29        0.23      2.63 o 
   8  17   6       69.31       85.77      6.84 o 
 -10  18   6        0.51        2.04      3.72 o 
  -9  18   6        0.00       -2.54      3.32 o 
  -8  18   6        4.77        7.14      3.95 o 
  -7  18   6      223.47      227.95     13.44 o 
  -6  18   6       57.84       54.77      3.38 o 
  -5  18   6       19.25       24.07      2.75 o 
  -4  18   6      461.18      486.45      7.92 o 
  -3  18   6       26.22       25.58      2.50 o 
  -2  18   6       83.47       87.40      3.36 o 
  -1  18   6       39.60       41.38      4.24 o 
   0  18   6       88.83       72.70      3.54 o 
   1  18   6        5.55        2.52      2.49 o 
   2  18   6        6.49        4.57      3.01 o 
   3  18   6       85.19       74.14      5.64 o 
   4  18   6       53.78       66.01      5.62 o 
   5  18   6       69.23       70.92      5.83 o 
   6  18   6       13.72       10.37      5.50 o 
   7  18   6        0.00        2.79      4.70 o 
 -10  19   6       74.81       76.23      6.81 o 
  -9  19   6        0.55       -3.10      3.27 o 
  -8  19   6       62.19       70.31      8.73 o 
  -7  19   6       99.88      108.27      4.88 o 
  -6  19   6      226.18      215.58      6.27 o 
  -5  19   6       16.70       15.70      2.52 o 
  -4  19   6       49.74       54.37      3.59 o 
  -3  19   6        0.01        0.15      1.90 o 
  -2  19   6       64.14       77.81      3.38 o 
  -1  19   6       79.10       84.11      5.86 o 
   0  19   6        6.39       12.27      2.08 o 
   1  19   6        3.14        2.00      2.44 o 
   2  19   6        0.47       -2.08      2.80 o 
   3  19   6       73.11       81.53      6.09 o 
   4  19   6      216.49      223.56     13.83 o 
   5  19   6       75.99       85.80      8.69 o 
   6  19   6       70.91       68.26      8.45 o 
   7  19   6       29.58       26.63      6.54 o 
  -9  20   6        0.23        0.67      3.49 o 
  -8  20   6        1.37       -2.19      3.44 o 
  -7  20   6        7.09        5.00      2.90 o 
  -6  20   6        2.59        2.35      2.62 o 
  -5  20   6       16.80       14.62      2.63 o 
  -4  20   6       21.95       26.34      2.83 o 
  -3  20   6       30.30       26.61      2.75 o 
  -2  20   6        0.32       -1.23      2.00 o 
  -1  20   6        1.00        1.18      2.37 o 
   0  20   6        9.00        4.11      2.05 o 
   1  20   6        3.45        2.64      2.53 o 
   2  20   6        4.30       -2.71      3.25 o 
   3  20   6       11.63        7.72      3.79 o 
   4  20   6       61.94       68.42      8.37 o 
   5  20   6        0.95        2.15      4.86 o 
   6  20   6        4.74        7.18      5.26 o 
  -8  21   6        6.49        5.57      3.17 o 
  -7  21   6        9.73        4.92      3.05 o 
  -6  21   6      103.88      108.57      5.11 o 
  -5  21   6      224.83      238.65      7.11 o 
  -4  21   6       38.87       36.85      4.29 o 
  -3  21   6        8.60        7.53      2.36 o 
  -2  21   6       59.58       61.41      3.54 o 
  -1  21   6       35.27       41.06      5.09 o 
   0  21   6      211.09      212.20      8.17 o 
   1  21   6       64.57       66.53      4.24 o 
   2  21   6       33.95       31.37      3.75 o 
   3  21   6        0.43        2.78      3.35 o 
   4  21   6      436.36      401.16     17.46 o 
   5  21   6       21.09        8.61      5.58 o 
   6  21   6        6.82        1.20      4.94 o 
  -8  22   6       23.84       36.44      4.17 o 
  -7  22   6        7.54        8.55      5.58 o 
  -6  22   6       10.42       16.40      3.43 o 
  -5  22   6       19.07       17.04      3.40 o 
  -4  22   6        0.44       -0.02      2.19 o 
  -3  22   6       16.53       25.23      2.97 o 
  -2  22   6       21.90       23.03      2.87 o 
  -1  22   6        3.97        1.58      2.64 o 
   0  22   6        1.80        2.45      3.56 o 
   1  22   6       67.12       84.41      4.59 o 
   2  22   6       40.22       50.34      5.02 o 
   3  22   6      305.85      274.22     14.75 o 
   4  22   6       11.21        8.69      5.74 o 
   5  22   6        2.03        2.31      5.18 o 
  -7  23   6        0.01       -0.32      3.08 o 
  -6  23   6       70.23       74.07      5.09 o 
  -5  23   6        0.19        1.19      3.95 o 
  -4  23   6       74.26       80.79      5.24 o 
  -3  23   6        0.42        1.06      2.35 o 
  -2  23   6        9.61        9.62      3.06 o 
  -1  23   6       41.93       53.25      6.29 o 
   0  23   6        0.12       -0.80      3.44 o 
   1  23   6      137.41      159.05     22.21 o 
   2  23   6       23.92       13.97      4.28 o 
   3  23   6        9.46        6.13      3.86 o 
   4  23   6      173.45      187.13     24.96 o 
  -6  24   6       33.00       38.78      5.06 o 
  -5  24   6       13.48       15.32      3.65 o 
  -4  24   6       12.39       13.36      2.99 o 
  -3  24   6       14.02       14.05      3.07 o 
  -2  24   6       40.62       40.88      5.86 o 
  -1  24   6       40.77       40.63      5.37 o 
   0  24   6        0.89        3.75      5.26 o 
   1  24   6       63.75       70.49      9.17 o 
   2  24   6      368.05      395.99     47.92 o 
   3  24   6       95.56      112.06     22.01 o 
  -5  25   6       89.98       95.05      5.47 o 
  -4  25   6       16.44       13.76      3.58 o 
  -3  25   6       15.06        8.98      2.88 o 
  -2  25   6       64.65       60.79      7.96 o 
  -1  25   6       59.74       68.26      8.85 o 
   0  25   6        0.35        4.94      5.42 o 
   1  25   6        5.39        0.64      5.26 o 
   2  25   6      127.68      105.10     10.84 o 
  -3  26   6        6.97        7.24      7.89 o 
  -2  26   6       20.28       16.59      6.46 o 
  -1  26   6        0.94        3.59      5.98 o 
   0  26   6       16.14       19.70      7.02 o 
 -11   0   7        4.41        5.46      2.64 o 
  -9   0   7      259.36      252.84      5.85 o 
  -7   0   7      122.34      121.42      2.81 o 
  -5   0   7        2.17        1.88      0.87 o 
  -3   0   7      157.73      132.82      2.73 o 
  -1   0   7      956.70     1023.04      8.50 o 
   1   0   7      300.71      299.69      3.16 o 
   3   0   7       68.23       57.12      3.20 o 
   5   0   7      698.73      596.03     10.41 o 
   7   0   7       36.01       49.39      5.18 o 
   9   0   7      811.41      835.42     27.75 o 
 -11   1   7        1.00        2.24      1.63 o 
 -10   1   7       49.69       51.56      2.37 o 
  -9   1   7       14.55       13.42      1.41 o 
  -8   1   7      122.05      127.53      2.15 o 
  -7   1   7      191.00      197.45      2.65 o 
  -6   1   7       11.16       13.87      1.83 o 
  -5   1   7       86.97       86.21      1.72 o 
  -4   1   7     1399.76     1400.15     10.39 o 
  -3   1   7      446.83      447.30      4.31 o 
  -2   1   7       87.54       96.01      1.56 o 
  -1   1   7      392.55      400.94      2.98 o 
   0   1   7       20.05       26.68      0.85 o 
   1   1   7      354.68      377.99      2.66 o 
   2   1   7      101.55       91.74      1.31 o 
   3   1   7       88.23       56.11      1.80 o 
   4   1   7      950.20      771.98      7.15 o 
   5   1   7       32.97       28.53      2.08 o 
   6   1   7       47.77       46.00      3.31 o 
   7   1   7       49.27       57.99      4.50 o 
   8   1   7      189.75      203.32      6.15 o 
   9   1   7      211.04      214.68      6.81 o 
  10   1   7      153.45      175.01      9.05 o 
 -12   2   7       39.24       40.11      6.22 o 
 -11   2   7        0.18        0.03      1.64 o 
 -10   2   7       12.28       12.00      1.56 o 
  -9   2   7       18.43       21.73      1.57 o 
  -8   2   7      131.58      134.15      2.73 o 
  -7   2   7        0.74        2.12      0.76 o 
  -6   2   7      370.86      380.99      3.44 o 
  -5   2   7      782.53      841.14      6.55 o 
  -4   2   7       14.65       28.69      1.22 o 
  -3   2   7      446.28      479.86      4.55 o 
  -2   2   7        1.63        2.59      0.63 o 
  -1   2   7        6.47       16.96      0.78 o 
   0   2   7       37.29       30.81      0.89 o 
   1   2   7     1574.18     1550.61      8.10 o 
   2   2   7       42.65       30.91      1.26 o 
   3   2   7       36.99       28.41      1.32 o 
   4   2   7      801.21      606.96      6.10 o 
   5   2   7       35.70       24.82      1.98 o 
   6   2   7        0.40       -0.07      2.38 o 
   7   2   7       12.97       20.84      2.99 o 
   8   2   7        4.25       -0.95      2.63 o 
   9   2   7      344.78      365.82     20.53 o 
  10   2   7        1.41       -4.00      4.17 o 
 -12   3   7      344.32      349.80     10.15 o 
 -11   3   7        0.10        0.42      1.64 o 
 -10   3   7        0.34        0.30      1.19 o 
  -9   3   7        3.78        2.09      1.09 o 
  -8   3   7      171.89      179.49      3.36 o 
  -7   3   7        5.69        3.59      0.94 o 
  -6   3   7      477.79      497.94      5.06 o 
  -5   3   7       53.48       55.20      1.79 o 
  -4   3   7      289.74      358.03      4.18 o 
  -3   3   7      662.75      732.79      6.23 o 
  -2   3   7       75.42       96.81      1.56 o 
  -1   3   7      483.29      478.67      3.40 o 
   0   3   7       92.01       64.86      1.08 o 
   1   3   7      381.79      362.42      2.71 o 
   2   3   7      866.36      859.41      5.75 o 
   3   3   7       17.55       15.38      1.31 o 
   4   3   7       13.67       12.92      1.36 o 
   5   3   7      147.09      121.39      3.25 o 
   6   3   7       19.15       19.69      2.21 o 
   7   3   7        8.44        4.00      2.42 o 
   8   3   7       35.99       31.69      4.03 o 
   9   3   7        1.12        5.66      3.70 o 
  10   3   7      222.39      216.07      9.81 o 
 -13   4   7        0.58        0.68      3.03 o 
 -12   4   7      367.81      387.04      7.74 o 
 -11   4   7       32.92       35.79      2.96 o 
 -10   4   7        4.35        2.46      1.47 o 
  -9   4   7        0.03        1.32      1.17 o 
  -8   4   7       13.98       15.48      1.43 o 
  -7   4   7        6.08        6.00      1.11 o 
  -6   4   7      121.93      128.49      2.45 o 
  -5   4   7      321.46      332.79      4.60 o 
  -4   4   7       57.09       63.30      1.83 o 
  -3   4   7      186.91      200.07      2.96 o 
  -2   4   7       22.92       29.71      1.03 o 
  -1   4   7       30.96       42.53      1.01 o 
   0   4   7       88.81      104.67      1.34 o 
   1   4   7       38.89       43.62      1.01 o 
   2   4   7     1855.17     1781.04     10.98 o 
   3   4   7       85.86       78.60      1.89 o 
   4   4   7      209.40      168.36      3.03 o 
   5   4   7       54.73       57.43      2.82 o 
   6   4   7       10.11       13.70      2.53 o 
   7   4   7      185.51      210.02      9.28 o 
   8   4   7        6.15        7.95      2.94 o 
   9   4   7       52.82       44.46      5.85 o 
  10   4   7       32.50       26.19      6.66 o 
 -13   5   7       25.37       24.62      4.59 o 
 -12   5   7      167.99      162.44      5.23 o 
 -11   5   7        0.08        0.57      1.81 o 
 -10   5   7       51.38       56.04      4.43 o 
  -9   5   7        7.45        8.01      1.77 o 
  -8   5   7        5.28        4.25      1.42 o 
  -7   5   7      205.04      216.28      5.75 o 
  -6   5   7       33.06       33.05      1.52 o 
  -5   5   7        1.03        0.85      0.80 o 
  -4   5   7       97.75       84.47      1.89 o 
  -3   5   7      128.43      162.04      2.70 o 
  -2   5   7       52.95       59.06      1.21 o 
  -1   5   7       64.87       66.40      1.59 o 
   0   5   7       48.52       44.07      1.00 o 
   1   5   7       95.13      101.72      1.32 o 
   2   5   7      738.92      708.96      5.86 o 
   3   5   7      468.73      423.50      4.36 o 
   4   5   7       47.63       50.41      1.91 o 
   5   5   7       13.54       11.02      1.84 o 
   6   5   7       69.22       63.46      3.77 o 
   7   5   7      102.99      110.98      4.58 o 
   8   5   7      100.38       98.28      5.35 o 
   9   5   7       57.33       55.03      6.34 o 
  10   5   7       11.13       15.53      8.05 o 
 -13   6   7        3.38       10.04      3.70 o 
 -12   6   7       25.42       21.51      2.86 o 
 -11   6   7        2.55        4.70      2.35 o 
 -10   6   7        8.65        6.76      2.27 o 
  -9   6   7        8.58        9.45      1.85 o 
  -8   6   7        0.47        1.06      1.20 o 
  -7   6   7      112.19      121.91      3.26 o 
  -6   6   7      828.60      896.49      8.52 o 
  -5   6   7      299.34      299.78      3.64 o 
  -4   6   7       40.11       52.72      1.65 o 
  -3   6   7      376.78      424.81      3.90 o 
  -2   6   7       29.33       28.91      1.20 o 
  -1   6   7       69.04       64.60      1.21 o 
   0   6   7       17.18       15.56      0.74 o 
   1   6   7      323.50      332.76      2.86 o 
   2   6   7      110.60      108.16      2.11 o 
   3   6   7       32.62       29.83      1.47 o 
   4   6   7       63.30       62.94      2.04 o 
   5   6   7      102.40       92.66      3.94 o 
   6   6   7       35.55       46.94      3.45 o 
   7   6   7      440.76      487.04     10.85 o 
   8   6   7        0.00       -2.95      2.63 o 
   9   6   7      278.78      309.73     10.99 o 
  10   6   7       17.27       18.87      5.46 o 
 -13   7   7       11.17       16.13      4.31 o 
 -12   7   7       10.20        8.70      2.91 o 
 -11   7   7       51.72       56.48      5.54 o 
 -10   7   7        1.85        2.77      2.14 o 
  -9   7   7        9.28       11.24      2.12 o 
  -8   7   7        0.01       -0.75      1.19 o 
  -7   7   7      422.84      421.93      5.45 o 
  -6   7   7     1566.62     1656.07     15.03 o 
  -5   7   7       41.24       42.44      1.89 o 
  -4   7   7      386.61      397.50      4.53 o 
  -3   7   7      410.22      407.15      3.81 o 
  -2   7   7      620.79      633.50      5.69 o 
  -1   7   7      122.98      112.90      1.68 o 
   0   7   7      631.51      595.99      4.19 o 
   1   7   7     1605.89     1564.57     10.47 o 
   2   7   7     4521.88     4354.72     25.96 o 
   3   7   7      350.00      342.48      4.18 o 
   4   7   7       11.00       13.08      1.32 o 
   5   7   7        6.19        7.00      2.21 o 
   6   7   7       39.30       42.39      5.39 o 
   7   7   7       19.68       23.63      3.86 o 
   8   7   7       66.21       82.70      5.57 o 
   9   7   7       51.85       48.18      9.69 o 
  10   7   7       99.33       92.11      7.92 o 
 -13   8   7        5.92       10.26      4.31 o 
 -12   8   7       25.36       27.13      3.67 o 
 -11   8   7        0.86        0.50      2.54 o 
 -10   8   7        0.05       -1.64      2.47 o 
  -9   8   7        0.00        0.82      1.71 o 
  -8   8   7      160.11      160.58      5.17 o 
  -7   8   7      621.10      638.04      7.13 o 
  -6   8   7      131.73      150.96      3.47 o 
  -5   8   7       42.67       46.12      2.13 o 
  -4   8   7       38.30       34.82      1.44 o 
  -3   8   7        0.53       -0.18      0.71 o 
  -2   8   7       62.25       64.61      1.41 o 
  -1   8   7        3.91        3.11      0.65 o 
   0   8   7        1.68        0.09      0.57 o 
   1   8   7      189.71      176.31      2.62 o 
   2   8   7     1780.88     1709.58     12.40 o 
   3   8   7       66.33       68.19      2.05 o 
   4   8   7       48.19       44.42      3.20 o 
   5   8   7        9.41       11.14      2.13 o 
   6   8   7      235.61      243.32      5.99 o 
   7   8   7      347.43      387.30      8.00 o 
   8   8   7       24.11       28.29      3.70 o 
   9   8   7        9.13       13.02      4.90 o 
  10   8   7       34.20       42.20     11.44 o 
 -13   9   7        0.87       -1.57      3.61 o 
 -12   9   7        1.99        1.43      2.80 o 
 -11   9   7      208.49      194.35      8.63 o 
 -10   9   7        0.33       -1.31      2.09 o 
  -9   9   7        0.85       -0.78      1.96 o 
  -8   9   7       13.08       16.88      3.26 o 
  -7   9   7        0.97        3.16      1.41 o 
  -6   9   7      130.67      140.28      3.41 o 
  -5   9   7       17.72       15.02      1.61 o 
  -4   9   7       15.31       20.64      1.27 o 
  -3   9   7      114.88      109.26      2.01 o 
  -2   9   7        4.78       11.05      1.04 o 
  -1   9   7       53.21       36.86      1.26 o 
   0   9   7        6.37        2.74      0.75 o 
   1   9   7      103.36      102.82      2.09 o 
   2   9   7     4487.09     4322.64     27.67 o 
   3   9   7       95.29       88.34      2.27 o 
   4   9   7      219.15      203.63      4.72 o 
   5   9   7        0.04        0.23      1.73 o 
   6   9   7      108.13      109.50      5.76 o 
   7   9   7        8.05        6.47      2.75 o 
   8   9   7       81.41       90.29      5.13 o 
   9   9   7       74.80       80.48      7.22 o 
 -12  10   7       23.39       24.35      3.86 o 
 -11  10   7      142.13      146.94      8.00 o 
 -10  10   7        2.42        2.67      2.64 o 
  -9  10   7        9.15        8.81      2.53 o 
  -8  10   7       14.28       16.82      2.42 o 
  -7  10   7      417.00      418.28      6.77 o 
  -6  10   7       41.83       46.62      2.34 o 
  -5  10   7        0.04        0.19      1.23 o 
  -4  10   7      491.04      487.39      5.73 o 
  -3  10   7      893.98      951.40      8.05 o 
  -2  10   7       14.72        5.24      1.21 o 
  -1  10   7        0.27        2.52      0.91 o 
   0  10   7        4.46        6.09      0.89 o 
   1  10   7      325.78      341.07      4.03 o 
   2  10   7       46.09       51.00      1.88 o 
   3  10   7        5.27        3.96      1.38 o 
   4  10   7        8.10        8.51      1.88 o 
   5  10   7       57.97       61.99      3.75 o 
   6  10   7       52.08       66.03      4.54 o 
   7  10   7       90.90       94.08      4.64 o 
   8  10   7        7.85        6.98      3.12 o 
   9  10   7       38.55       46.30      6.23 o 
 -12  11   7       16.33       14.88      3.57 o 
 -11  11   7       56.36       60.01      4.88 o 
 -10  11   7        1.35       -0.11      2.43 o 
  -9  11   7       17.15       19.90      5.46 o 
  -8  11   7       66.95       63.58      3.48 o 
  -7  11   7      621.22      602.91      8.54 o 
  -6  11   7       84.42       76.99      3.09 o 
  -5  11   7        2.41        2.56      1.54 o 
  -4  11   7       26.89       24.59      1.83 o 
  -3  11   7      763.78      826.54      8.03 o 
  -2  11   7       51.44       42.55      1.63 o 
  -1  11   7       70.58       64.76      1.86 o 
   0  11   7      200.79      194.41      4.03 o 
   1  11   7      632.52      613.27      6.14 o 
   2  11   7      441.75      451.44      4.93 o 
   3  11   7       41.91       34.99      2.25 o 
   4  11   7       15.74       16.08      2.19 o 
   5  11   7      104.28      108.84      4.83 o 
   6  11   7      243.48      261.51      9.16 o 
   7  11   7       24.28       19.86      3.68 o 
   8  11   7       57.86       51.64      6.09 o 
   9  11   7        2.73        2.92      4.38 o 
 -12  12   7        0.00       -0.24      3.14 o 
 -11  12   7       25.23       23.34      3.75 o 
 -10  12   7        9.36       11.31      3.02 o 
  -9  12   7       54.64       58.19      4.19 o 
  -8  12   7       31.76       38.13      3.27 o 
  -7  12   7      167.21      166.05      5.18 o 
  -6  12   7       13.48       13.01      1.90 o 
  -5  12   7       42.77       47.46      2.36 o 
  -4  12   7      105.48      101.75      3.05 o 
  -3  12   7      303.52      291.98      4.20 o 
  -2  12   7        5.72        5.58      1.48 o 
  -1  12   7        0.69        1.95      0.92 o 
   0  12   7       14.74       12.76      1.58 o 
   1  12   7       14.10        9.79      2.05 o 
   2  12   7       92.29       85.09      2.97 o 
   3  12   7      183.81      175.14      4.38 o 
   4  12   7      207.53      210.06      5.01 o 
   5  12   7      308.78      315.27      6.42 o 
   6  12   7       33.18       36.63      3.13 o 
   7  12   7       17.55       10.27      3.53 o 
   8  12   7       68.62       82.36      7.02 o 
   9  12   7       89.68      110.09     10.72 o 
 -12  13   7       23.37       19.54      3.93 o 
 -11  13   7       40.47       36.63      4.28 o 
 -10  13   7        3.33       -0.69      2.69 o 
  -9  13   7       27.04       22.35      3.23 o 
  -8  13   7       32.37       37.38     11.00 o 
  -7  13   7        0.00        1.57      2.03 o 
  -6  13   7       92.79       93.04      4.45 o 
  -5  13   7      338.71      323.99      5.77 o 
  -4  13   7       44.82       47.33      2.48 o 
  -3  13   7       51.06       49.24      2.10 o 
  -2  13   7      250.74      231.26      3.76 o 
  -1  13   7        2.51        6.06      1.12 o 
   0  13   7        2.45        4.03      1.55 o 
   1  13   7      153.43      133.82      3.67 o 
   2  13   7       13.67       14.92      1.89 o 
   3  13   7       46.76       51.31      3.53 o 
   4  13   7       14.91       12.74      3.89 o 
   5  13   7       12.18       10.24      2.34 o 
   6  13   7        8.85        8.16      3.61 o 
   7  13   7        5.97        8.28      4.42 o 
   8  13   7       11.16       10.67      4.59 o 
   9  13   7       32.89       38.80      6.62 o 
 -11  14   7       14.83       16.38      3.71 o 
 -10  14   7        8.87        6.60      8.37 o 
  -9  14   7        5.49       -0.17      3.02 o 
  -8  14   7       57.91       74.66      9.57 o 
  -7  14   7        9.71        6.63      3.10 o 
  -6  14   7       88.23       80.46      3.94 o 
  -5  14   7      130.62      131.03      3.84 o 
  -4  14   7      209.48      204.66      4.40 o 
  -3  14   7        1.73       -2.16      1.23 o 
  -2  14   7       67.32       56.03      2.22 o 
  -1  14   7        0.11        0.77      1.17 o 
   0  14   7       36.87       31.44      2.01 o 
   1  14   7        8.16        5.89      2.21 o 
   2  14   7      127.02      105.44      5.41 o 
   3  14   7       20.00       21.65      3.15 o 
   4  14   7        4.22        7.04      2.09 o 
   5  14   7       13.66       12.20      2.48 o 
   6  14   7        9.33        7.64      2.90 o 
   7  14   7       50.76       56.94      6.07 o 
   8  14   7        0.35        1.73      4.11 o 
 -11  15   7       26.68       30.64      5.06 o 
 -10  15   7        0.19       -3.08      3.16 o 
  -9  15   7       78.86       92.58      7.14 o 
  -8  15   7       97.79      104.22      5.92 o 
  -7  15   7        0.54        0.33      2.08 o 
  -6  15   7       24.34       29.67      2.56 o 
  -5  15   7        5.52        6.16      1.92 o 
  -4  15   7       32.38       34.20      2.22 o 
  -3  15   7       44.82       46.73      3.13 o 
  -2  15   7        6.96        4.08      1.58 o 
  -1  15   7       13.14       11.15      1.46 o 
   0  15   7       16.67       14.26      1.99 o 
   1  15   7      242.88      216.10      4.51 o 
   2  15   7        0.02       -2.43      2.39 o 
   3  15   7        6.06        5.20      2.89 o 
   4  15   7      106.55      113.50      5.37 o 
   5  15   7       25.21       31.00      4.97 o 
   6  15   7       12.53       10.36      3.16 o 
   7  15   7        1.34        1.58      3.97 o 
   8  15   7      135.33      156.70      8.09 o 
 -11  16   7       11.71       10.89      4.24 o 
 -10  16   7       24.30       20.77      4.45 o 
  -9  16   7       76.33       76.01     11.32 o 
  -8  16   7        3.06        0.69      2.93 o 
  -7  16   7       15.40       18.16      2.92 o 
  -6  16   7      199.13      200.75      4.96 o 
  -5  16   7       18.64       21.33      4.35 o 
  -4  16   7        2.29        1.10      1.57 o 
  -3  16   7        1.15        1.80      1.75 o 
  -2  16   7        4.57        0.05      1.69 o 
  -1  16   7        9.54        5.70      1.48 o 
   0  16   7      535.30      510.69      7.35 o 
   1  16   7       53.39       57.00      4.75 o 
   2  16   7       50.70       60.41      5.00 o 
   3  16   7       59.99       56.45      5.07 o 
   4  16   7       45.19       45.62      8.81 o 
   5  16   7        0.47        3.07      3.30 o 
   6  16   7        0.79        1.97      4.70 o 
   7  16   7        1.02        0.07      3.92 o 
   8  16   7       64.85       67.28      6.05 o 
 -10  17   7       41.78       38.95      5.33 o 
  -9  17   7       64.98       60.74     11.52 o 
  -8  17   7       24.24       20.30      4.11 o 
  -7  17   7        0.29       -5.24      2.62 o 
  -6  17   7        2.77        1.84      2.01 o 
  -5  17   7      210.75      216.20      5.22 o 
  -4  17   7       35.46       37.40      2.86 o 
  -3  17   7      106.80      103.51      4.57 o 
  -2  17   7       63.48       66.11      3.07 o 
  -1  17   7       53.99       43.91      3.32 o 
   0  17   7      125.14      126.59      3.61 o 
   1  17   7       10.89        9.01      3.32 o 
   2  17   7        9.19       10.18      3.47 o 
   3  17   7      239.81      237.86      8.43 o 
   4  17   7      187.73      197.99     13.52 o 
   5  17   7        5.34        5.44      4.70 o 
   6  17   7       23.76       21.92      4.34 o 
   7  17   7        0.52       -2.57      3.49 o 
 -10  18   7        6.91        6.30      3.97 o 
  -9  18   7        4.79        6.24      3.66 o 
  -8  18   7       32.73       25.54      5.18 o 
  -7  18   7        3.12       -0.19      2.53 o 
  -6  18   7       79.34       84.33      3.79 o 
  -5  18   7     1119.96     1126.81     13.94 o 
  -4  18   7      104.29      103.54      3.89 o 
  -3  18   7       52.27       55.24      3.18 o 
  -2  18   7      121.17      122.71      3.95 o 
  -1  18   7       34.13       36.60      3.28 o 
   0  18   7       49.91       55.94      2.87 o 
   1  18   7       28.61       23.29      3.40 o 
   2  18   7      112.45      100.18      6.00 o 
   3  18   7      119.46      112.94     10.49 o 
   4  18   7      282.05      293.15     15.95 o 
   5  18   7       27.23       23.98      4.42 o 
   6  18   7        0.00        0.66      3.56 o 
   7  18   7        0.03        1.20      4.94 o 
  -9  19   7        8.80        8.79      3.99 o 
  -8  19   7        1.01        5.21      3.61 o 
  -7  19   7       22.53       22.14      3.41 o 
  -6  19   7        3.73        6.65      2.46 o 
  -5  19   7       43.01       55.45      3.75 o 
  -4  19   7       83.09       78.92      3.65 o 
  -3  19   7       51.78       54.83      3.31 o 
  -2  19   7       45.85       47.36      3.12 o 
  -1  19   7       32.52       27.60      3.16 o 
   0  19   7       23.02       27.00      2.53 o 
   1  19   7      169.82      160.19     10.30 o 
   2  19   7        6.65       12.09      3.90 o 
   3  19   7      180.15      168.70      9.01 o 
   4  19   7       28.88       33.70      4.98 o 
   5  19   7       15.43       18.21      4.44 o 
   6  19   7        5.36       10.61      5.42 o 
  -9  20   7        2.48        3.49      3.83 o 
  -8  20   7        0.54        2.57      3.81 o 
  -7  20   7       64.25       62.61      6.12 o 
  -6  20   7      320.80      339.86     12.03 o 
  -5  20   7       65.90       72.11      3.86 o 
  -4  20   7        4.70       -1.93      2.08 o 
  -3  20   7        1.90        1.13      2.16 o 
  -2  20   7       14.51       15.90      2.58 o 
  -1  20   7       22.92       25.64      3.25 o 
   0  20   7       38.00       36.98      4.78 o 
   1  20   7        3.23        4.31      2.71 o 
   2  20   7       70.63       69.45      4.38 o 
   3  20   7       45.33       54.84      5.74 o 
   4  20   7      194.40      205.85     18.54 o 
   5  20   7        8.13        9.25      5.42 o 
   6  20   7        0.48        1.67      5.10 o 
  -8  21   7       61.78       68.09      4.98 o 
  -7  21   7      101.91      107.71      5.29 o 
  -6  21   7       83.94       84.29      4.93 o 
  -5  21   7        0.00       -1.66      2.33 o 
  -4  21   7       23.22       27.83      4.28 o 
  -3  21   7      159.90      170.17      5.00 o 
  -2  21   7        1.30       -4.87      2.43 o 
  -1  21   7      182.00      212.65      6.11 o 
   0  21   7      165.97      170.35      7.69 o 
   1  21   7       84.30       89.73      4.67 o 
   2  21   7      285.09      291.05      9.21 o 
   3  21   7       52.45       62.54      6.13 o 
   4  21   7      156.12      120.01     10.29 o 
   5  21   7       10.54       11.72      5.74 o 
  -8  22   7       27.86       24.99      3.96 o 
  -7  22   7       52.93       58.39      5.01 o 
  -6  22   7       50.40       47.52      4.42 o 
  -5  22   7       28.09       31.71      3.54 o 
  -4  22   7       30.32       31.15      4.17 o 
  -3  22   7        2.88        3.78      2.44 o 
  -2  22   7      182.36      181.10      5.96 o 
  -1  22   7        3.64        5.03      2.92 o 
   0  22   7       71.28       85.45      8.25 o 
   1  22   7        0.95        2.66      2.75 o 
   2  22   7      172.51      176.55     12.21 o 
   3  22   7       99.53       88.27      9.73 o 
   4  22   7        1.02       -3.67      4.39 o 
  -7  23   7        8.14        6.92      3.39 o 
  -6  23   7        2.00        2.80      3.23 o 
  -5  23   7        1.47        1.90      2.61 o 
  -4  23   7        0.71       -3.17      3.81 o 
  -3  23   7        0.80       -0.59      2.48 o 
  -2  23   7        4.51        4.41      2.97 o 
  -1  23   7        4.79        5.02      3.97 o 
   0  23   7       71.89       74.36     10.61 o 
   1  23   7      158.58      158.24     10.57 o 
   2  23   7      211.84      225.57     26.27 o 
   3  23   7       31.20       26.97      6.18 o 
   4  23   7       26.52       29.59      7.58 o 
  -6  24   7       20.43       20.49      3.97 o 
  -5  24   7       16.06       11.01      3.59 o 
  -4  24   7      123.28      134.91      7.92 o 
  -3  24   7        0.07       -2.04      2.90 o 
  -2  24   7      164.74      171.48      6.01 o 
  -1  24   7        0.58        0.35      4.74 o 
   0  24   7       39.17       46.92      5.86 o 
   1  24   7       52.72       53.27      8.45 o 
   2  24   7       59.25       69.39     13.28 o 
   3  24   7        1.08       -4.78      3.61 o 
  -4  25   7       37.50       47.09      4.35 o 
  -3  25   7       88.37       96.59      6.87 o 
  -2  25   7        9.93        9.39      3.25 o 
  -1  25   7        1.80       -2.44      4.03 o 
   0  25   7       15.56       19.38      6.78 o 
   1  25   7      145.72      117.06     10.84 o 
 -10   0   8      152.36      148.52      6.16 o 
  -8   0   8      108.37      113.09      2.96 o 
  -6   0   8        8.92       10.04      1.37 o 
  -4   0   8       58.24       57.69      2.10 o 
  -2   0   8       10.32       22.77      1.34 o 
   0   0   8       95.87      108.09      2.08 o 
   2   0   8        2.65       -0.27      0.71 o 
   4   0   8        2.17       -0.91      2.01 o 
   6   0   8       12.23       20.10      4.16 o 
   8   0   8       23.02       25.97      5.34 o 
  10   0   8       72.02       58.53      9.89 o 
 -11   1   8       26.49       28.28      2.56 o 
 -10   1   8        0.66        2.45      1.33 o 
  -9   1   8      211.59      214.83      3.98 o 
  -8   1   8        1.60        1.22      0.79 o 
  -7   1   8        4.84        4.66      0.85 o 
  -6   1   8        2.08        4.21      1.29 o 
  -5   1   8        1.46        1.10      0.68 o 
  -4   1   8       80.38       65.48      1.57 o 
  -3   1   8      163.48      161.80      2.27 o 
  -2   1   8      140.92      140.25      1.70 o 
  -1   1   8     3494.58     3661.27     18.62 o 
   0   1   8      232.93      252.55      2.23 o 
   1   1   8       25.32       31.69      0.91 o 
   2   1   8      104.58      116.01      2.41 o 
   3   1   8       44.59       24.59      1.54 o 
   4   1   8       20.91       29.99      2.14 o 
   5   1   8       15.19       16.47      2.82 o 
   6   1   8       26.50       28.30      3.14 o 
   7   1   8        6.95        9.21      3.58 o 
   8   1   8       15.83        9.91      3.58 o 
   9   1   8      182.08      199.19      9.16 o 
  10   1   8        0.53        2.03      4.37 o 
 -12   2   8       27.65       21.76      3.80 o 
 -11   2   8       13.11       11.76      1.84 o 
 -10   2   8        0.93        1.10      1.23 o 
  -9   2   8       12.78       13.37      1.47 o 
  -8   2   8        2.32        0.57      0.98 o 
  -7   2   8        1.37        1.74      0.86 o 
  -6   2   8      143.99      150.41      3.21 o 
  -5   2   8        2.81        5.24      0.81 o 
  -4   2   8      374.47      417.73      4.43 o 
  -3   2   8       13.53       14.78      1.04 o 
  -2   2   8      136.10      137.52      1.75 o 
  -1   2   8     2882.85     2934.88     14.60 o 
   0   2   8      423.68      420.27      3.16 o 
   1   2   8      416.46      413.68      3.09 o 
   2   2   8       22.97       12.88      0.96 o 
   3   2   8       18.83       21.53      1.52 o 
   4   2   8      458.93      315.34      5.23 o 
   5   2   8        0.08       -1.68      1.63 o 
   6   2   8        7.47        6.17      2.44 o 
   7   2   8      255.58      261.37      6.82 o 
   8   2   8       34.51       38.94      4.13 o 
   9   2   8        0.21        4.13      4.56 o 
  10   2   8       52.86       55.66      6.90 o 
 -12   3   8       11.58       11.24      5.66 o 
 -11   3   8        5.12        3.55      1.70 o 
 -10   3   8        1.91        2.73      1.34 o 
  -9   3   8      141.75      135.24      3.25 o 
  -8   3   8      101.02      100.75      2.53 o 
  -7   3   8      161.99      163.47      2.94 o 
  -6   3   8     2320.70     2473.54     17.62 o 
  -5   3   8       29.33       37.57      1.50 o 
  -4   3   8     1075.13     1174.89      9.29 o 
  -3   3   8      338.00      376.15      4.11 o 
  -2   3   8       37.40       39.91      1.16 o 
  -1   3   8      331.32      342.00      2.73 o 
   0   3   8       27.20       31.37      1.01 o 
   1   3   8       30.60       34.02      0.99 o 
   2   3   8      278.46      241.25      2.60 o 
   3   3   8      244.23      233.09      3.23 o 
   4   3   8       73.37       53.07      3.22 o 
   5   3   8        0.06       -0.97      1.68 o 
   6   3   8      112.61      119.65      4.51 o 
   7   3   8      143.69      140.21      5.18 o 
   8   3   8       53.25       60.57      4.59 o 
   9   3   8       23.72       17.83      5.22 o 
  10   3   8        0.01        4.46      4.80 o 
 -12   4   8       26.78       29.22      3.03 o 
 -11   4   8        1.40        0.35      1.80 o 
 -10   4   8       10.16       12.40      2.64 o 
  -9   4   8        1.37        0.95      1.16 o 
  -8   4   8      238.69      232.14      3.99 o 
  -7   4   8      317.41      331.95      4.60 o 
  -6   4   8     5050.16     5132.99     40.23 o 
  -5   4   8       10.74       15.26      1.29 o 
  -4   4   8      383.74      408.16      4.79 o 
  -3   4   8      205.65      209.10      2.70 o 
  -2   4   8        0.34       -0.49      0.55 o 
  -1   4   8      101.07       91.69      1.37 o 
   0   4   8        0.60        1.29      0.53 o 
   1   4   8       27.88       26.66      0.94 o 
   2   4   8     1831.54     1742.62     11.08 o 
   3   4   8       71.06       59.74      1.87 o 
   4   4   8       65.54       56.05      2.51 o 
   5   4   8        0.16        0.01      1.66 o 
   6   4   8        3.36        2.04      2.32 o 
   7   4   8       23.00       20.43      3.26 o 
   8   4   8      329.98      339.06      8.13 o 
   9   4   8      116.75      123.46     11.00 o 
  10   4   8       17.24        8.27      5.01 o 
 -13   5   8        4.19        9.43      7.58 o 
 -12   5   8        0.02       -2.07      1.94 o 
 -11   5   8       49.64       46.06      3.33 o 
 -10   5   8        1.24       -0.24      1.66 o 
  -9   5   8       35.36       39.54      2.69 o 
  -8   5   8      193.92      198.00      4.97 o 
  -7   5   8       16.13       19.65      1.78 o 
  -6   5   8     1869.10     1944.73     15.59 o 
  -5   5   8       53.24       51.98      2.24 o 
  -4   5   8       53.73       55.32      1.88 o 
  -3   5   8      201.33      221.04      3.01 o 
  -2   5   8        6.84        6.55      0.70 o 
  -1   5   8      177.86      202.90      2.13 o 
   0   5   8      306.72      302.06      2.60 o 
   1   5   8      385.47      382.91      3.14 o 
   2   5   8      990.85      956.63      7.50 o 
   3   5   8      235.88      259.34      3.44 o 
   4   5   8       16.01        8.08      2.42 o 
   5   5   8      213.48      201.60      5.69 o 
   6   5   8       21.96       22.79      3.03 o 
   7   5   8       62.08       54.21      5.55 o 
   8   5   8        0.31       -4.44      2.99 o 
   9   5   8      446.40      446.92     14.03 o 
 -13   6   8        4.63        5.91      3.75 o 
 -12   6   8        1.33        1.89      2.25 o 
 -11   6   8       57.56       59.84      3.67 o 
 -10   6   8       42.26       45.11      3.05 o 
  -9   6   8        0.01        0.45      1.41 o 
  -8   6   8       20.37       22.49      1.95 o 
  -7   6   8       32.44       31.20      2.07 o 
  -6   6   8      420.74      420.99      5.85 o 
  -5   6   8        1.10       -1.49      1.06 o 
  -4   6   8      211.51      235.82      3.21 o 
  -3   6   8       16.70       26.15      1.10 o 
  -2   6   8       57.02       51.88      1.27 o 
  -1   6   8      173.80      181.15      1.98 o 
   0   6   8      176.43      179.89      2.03 o 
   1   6   8     2477.33     2368.99     13.06 o 
   2   6   8     1627.09     1607.24     11.18 o 
   3   6   8        7.96        5.85      1.12 o 
   4   6   8       22.42       17.72      1.96 o 
   5   6   8       18.07       21.05      2.71 o 
   6   6   8       66.47       82.97      4.31 o 
   7   6   8       43.79       56.57      4.19 o 
   8   6   8      103.94      107.66      5.32 o 
   9   6   8      238.44      243.55     10.23 o 
 -13   7   8        4.75        2.65      2.59 o 
 -12   7   8       93.26       95.26      4.55 o 
 -11   7   8      549.46      549.52     10.68 o 
 -10   7   8        6.18        3.28      1.89 o 
  -9   7   8        1.70        0.05      1.95 o 
  -8   7   8       86.92       91.01      3.03 o 
  -7   7   8      570.82      564.07      7.31 o 
  -6   7   8       71.67       70.62      2.63 o 
  -5   7   8      213.24      217.14      3.57 o 
  -4   7   8      123.93      136.15      2.49 o 
  -3   7   8      809.56      902.11      6.57 o 
  -2   7   8       24.71       22.65      1.27 o 
  -1   7   8      515.91      496.77      3.96 o 
   0   7   8      576.34      550.15      4.01 o 
   1   7   8      248.79      246.70      2.73 o 
   2   7   8      906.68      871.07      7.09 o 
   3   7   8       15.45       14.05      1.37 o 
   4   7   8       15.28       18.18      1.71 o 
   5   7   8        0.39       -2.35      2.53 o 
   6   7   8        0.88       -1.06      2.39 o 
   7   7   8       92.07       98.88      4.62 o 
   8   7   8       10.21       11.41      4.00 o 
   9   7   8        1.79        1.24      4.34 o 
 -13   8   8        4.16        5.86      2.67 o 
 -12   8   8       14.13       18.86      3.48 o 
 -11   8   8        3.45        1.79      3.11 o 
 -10   8   8       28.72       31.00      3.40 o 
  -9   8   8       25.14       28.60      2.59 o 
  -8   8   8       51.56       62.42      3.16 o 
  -7   8   8       63.16       64.20      2.93 o 
  -6   8   8      895.99      915.96      9.90 o 
  -5   8   8       52.95       53.42      2.84 o 
  -4   8   8        0.41       -1.56      0.84 o 
  -3   8   8      210.89      219.31      2.91 o 
  -2   8   8       22.84       28.53      1.17 o 
  -1   8   8        0.42       -1.38      0.69 o 
   0   8   8      157.42      153.69      2.15 o 
   1   8   8      153.26      142.62      2.35 o 
   2   8   8        6.36        5.25      1.19 o 
   3   8   8      134.31      123.77      3.01 o 
   4   8   8        5.44        6.14      1.68 o 
   5   8   8        0.66       -0.95      2.01 o 
   6   8   8       63.10       71.03      4.25 o 
   7   8   8        9.33        9.65      3.02 o 
   8   8   8       14.87       12.46      4.12 o 
   9   8   8        7.13        7.08      4.79 o 
 -13   9   8        0.01       -2.07      2.69 o 
 -12   9   8        3.66        4.92      3.12 o 
 -11   9   8       81.05       84.70      4.93 o 
 -10   9   8        4.09        4.24      3.59 o 
  -9   9   8        0.13       -0.54      1.73 o 
  -8   9   8       74.75       81.59      3.42 o 
  -7   9   8      108.56      116.37      3.75 o 
  -6   9   8      213.59      215.03      4.29 o 
  -5   9   8       42.50       44.51      2.31 o 
  -4   9   8       22.86       27.74      1.47 o 
  -3   9   8      236.21      247.52      3.17 o 
  -2   9   8       35.00       37.49      1.54 o 
  -1   9   8       25.27       20.52      1.18 o 
   0   9   8       21.59       21.71      1.43 o 
   1   9   8      192.28      191.84      2.94 o 
   2   9   8        4.44        2.44      1.13 o 
   3   9   8      164.93      159.06      3.88 o 
   4   9   8       98.08      100.26      4.19 o 
   5   9   8        2.30        3.59      2.28 o 
   6   9   8      335.71      361.03      8.76 o 
   7   9   8        3.80        8.02      3.57 o 
   8   9   8       34.60       39.54      5.75 o 
   9   9   8       19.39       20.64      5.50 o 
 -12  10   8       21.99       20.68      4.03 o 
 -11  10   8       43.48       44.88      5.94 o 
 -10  10   8       71.64       69.83      4.56 o 
  -9  10   8       16.53       14.85      2.81 o 
  -8  10   8        6.75        6.71      2.18 o 
  -7  10   8      327.98      320.15      6.00 o 
  -6  10   8      819.13      812.69     10.24 o 
  -5  10   8      117.94      119.64      3.25 o 
  -4  10   8       88.91       84.75      2.42 o 
  -3  10   8       14.72       17.64      1.23 o 
  -2  10   8       88.94       80.44      2.05 o 
  -1  10   8       13.60        8.06      1.12 o 
   0  10   8       73.76       78.01      2.32 o 
   1  10   8     1040.83      991.98      8.81 o 
   2  10   8      473.73      471.24      5.19 o 
   3  10   8       36.84       36.06      2.41 o 
   4  10   8       17.38       15.27      2.10 o 
   5  10   8        0.78        3.46      2.01 o 
   6  10   8       44.44       47.23      3.79 o 
   7  10   8       31.13       27.36      3.60 o 
   8  10   8        4.02        1.89      4.94 o 
   9  10   8      177.72      194.15      9.43 o 
 -12  11   8        7.47        8.59      3.36 o 
 -11  11   8       14.59       13.87      3.29 o 
 -10  11   8        0.90        0.62      2.49 o 
  -9  11   8        7.22        6.46      3.07 o 
  -8  11   8      718.99      731.62     11.98 o 
  -7  11   8       81.57       80.10      3.35 o 
  -6  11   8     1190.88     1177.62     13.45 o 
  -5  11   8       50.59       54.56      2.27 o 
  -4  11   8      228.87      223.98      3.81 o 
  -3  11   8       31.09       29.38      1.70 o 
  -2  11   8       13.15       19.21      1.39 o 
  -1  11   8      152.49      121.06      2.50 o 
   0  11   8      189.80      182.43      3.75 o 
   1  11   8       24.94       26.17      1.65 o 
   2  11   8       35.67       42.65      2.42 o 
   3  11   8       61.47       56.25      2.81 o 
   4  11   8      183.00      179.87      4.30 o 
   5  11   8      142.44      146.76      4.17 o 
   6  11   8       75.89       83.54      4.39 o 
   7  11   8       40.64       44.03      4.03 o 
   8  11   8       39.80       32.87      5.69 o 
   9  11   8      210.74      219.17      9.95 o 
 -12  12   8       34.37       37.76      6.06 o 
 -11  12   8        3.04        5.68      3.52 o 
 -10  12   8       12.59       14.62      3.75 o 
  -9  12   8        2.37        4.33      3.09 o 
  -8  12   8      208.29      207.12      9.65 o 
  -7  12   8        7.86        8.78      1.92 o 
  -6  12   8      528.21      512.01      7.87 o 
  -5  12   8       23.98       24.17      2.22 o 
  -4  12   8        3.14        0.80      1.27 o 
  -3  12   8        2.50        0.55      1.19 o 
  -2  12   8      179.75      161.53      3.35 o 
  -1  12   8      137.23      116.41      2.53 o 
   0  12   8      669.24      607.10      7.54 o 
   1  12   8       72.85       62.32      2.47 o 
   2  12   8        0.16        3.98      2.28 o 
   3  12   8        0.50       -0.59      1.76 o 
   4  12   8       97.20      103.81      3.47 o 
   5  12   8      105.13      117.57      3.88 o 
   6  12   8      117.33      130.97      4.88 o 
   7  12   8       10.59       10.74      3.38 o 
   8  12   8        5.60        5.15      4.43 o 
 -12  13   8       28.76       29.68      5.04 o 
 -11  13   8        3.46        0.24      4.19 o 
 -10  13   8        1.90       -4.48      2.87 o 
  -9  13   8       74.18       87.14      5.89 o 
  -8  13   8        0.04       -1.54      2.16 o 
  -7  13   8       47.89       51.84      3.59 o 
  -6  13   8      201.18      204.28      5.78 o 
  -5  13   8        1.38        1.52      1.63 o 
  -4  13   8      185.35      180.10      3.76 o 
  -3  13   8      168.85      154.99      3.24 o 
  -2  13   8      456.65      405.35      5.78 o 
  -1  13   8      348.51      313.18      4.02 o 
   0  13   8       37.98       32.04      2.12 o 
   1  13   8       10.18        6.99      1.75 o 
   2  13   8        4.10        2.66      2.04 o 
   3  13   8        1.24        0.23      1.99 o 
   4  13   8        5.38        8.57      2.04 o 
   5  13   8       15.83       16.29      2.35 o 
   6  13   8       56.39       65.33      4.12 o 
   7  13   8        1.26        2.85      4.20 o 
   8  13   8       29.64       28.08      5.58 o 
 -11  14   8       45.90       44.48      5.50 o 
 -10  14   8       28.17       24.11      8.17 o 
  -9  14   8       38.66       29.73      4.39 o 
  -8  14   8        9.14        7.34      2.59 o 
  -7  14   8       13.56       11.01      2.50 o 
  -6  14   8        0.30        0.14      2.06 o 
  -5  14   8       12.85       11.10      2.05 o 
  -4  14   8        0.57       -0.09      1.40 o 
  -3  14   8       58.52       50.78      2.43 o 
  -2  14   8      268.14      255.96      4.19 o 
  -1  14   8       26.29       25.43      1.93 o 
   0  14   8       69.08       72.96      2.76 o 
   1  14   8        0.02        0.16      2.01 o 
   2  14   8       16.93       17.54      5.14 o 
   3  14   8       40.41       39.25      3.48 o 
   4  14   8      343.81      344.98      8.09 o 
   5  14   8        1.53        0.83      2.12 o 
   6  14   8       15.61       27.27      3.96 o 
   7  14   8       13.46       11.59      5.54 o 
   8  14   8        4.12        8.20      4.74 o 
 -11  15   8        0.05        1.90      3.65 o 
 -10  15   8        3.66        1.37      3.55 o 
  -9  15   8       28.84       27.62      4.37 o 
  -8  15   8        6.42        8.36      3.22 o 
  -7  15   8        1.00        2.58      2.32 o 
  -6  15   8       10.91       10.99      2.17 o 
  -5  15   8      290.00      288.02      5.82 o 
  -4  15   8       53.31       55.67      2.60 o 
  -3  15   8        0.76       -0.76      1.42 o 
  -2  15   8       14.58       14.06      1.88 o 
  -1  15   8      423.27      367.60      6.52 o 
   0  15   8      584.07      534.29      9.15 o 
   1  15   8       34.76       28.51      3.98 o 
   2  15   8      195.11      204.82      7.81 o 
   3  15   8       30.32       31.78      4.82 o 
   4  15   8       28.08       30.24      3.37 o 
   5  15   8       32.75       25.85      4.41 o 
   6  15   8        0.11        0.72      3.29 o 
   7  15   8       18.60       22.79      6.50 o 
 -11  16   8        9.30       11.23      4.42 o 
 -10  16   8        2.56        2.39      3.69 o 
  -9  16   8        3.64       -0.64      3.07 o 
  -8  16   8        7.38        7.09      3.43 o 
  -7  16   8       16.81       20.86      4.82 o 
  -6  16   8      103.15      102.84      3.97 o 
  -5  16   8       37.64       33.60      4.15 o 
  -4  16   8      137.54      151.81      3.87 o 
  -3  16   8        1.03        0.03      1.76 o 
  -2  16   8       11.39        8.77      1.98 o 
  -1  16   8       73.83       85.11      3.88 o 
   0  16   8        3.86        4.33      1.97 o 
   1  16   8       18.75       22.81      3.77 o 
   2  16   8       25.64       24.80      4.04 o 
   3  16   8       89.19       90.04      6.04 o 
   4  16   8       22.47       14.32      4.15 o 
   5  16   8       24.48       27.27      6.66 o 
   6  16   8        0.51        2.48      5.74 o 
   7  16   8        2.18       -2.39      6.46 o 
 -10  17   8       56.34       53.22      5.86 o 
  -9  17   8        1.58        4.25      3.53 o 
  -8  17   8        0.36       -3.25      3.10 o 
  -7  17   8        0.55        3.39      3.39 o 
  -6  17   8      254.13      279.10      6.13 o 
  -5  17   8      386.43      407.36      7.38 o 
  -4  17   8        0.36        0.13      3.11 o 
  -3  17   8       86.16       82.22      3.46 o 
  -2  17   8        0.00       -0.59      2.21 o 
  -1  17   8       98.81       78.84      4.08 o 
   0  17   8       10.32       17.05      2.27 o 
   1  17   8        1.62        0.29      3.01 o 
   2  17   8        0.06       -1.43      3.02 o 
   3  17   8       20.41       19.45      4.26 o 
   4  17   8        0.00       -3.59      3.14 o 
   5  17   8        0.05        1.81      3.50 o 
   6  17   8        1.24        4.31      3.91 o 
   7  17   8       75.53       95.77     11.16 o 
 -10  18   8        5.68        5.28      3.96 o 
  -9  18   8       27.32       26.02      4.76 o 
  -8  18   8       10.71       17.62      4.11 o 
  -7  18   8       55.62       56.37      3.68 o 
  -6  18   8        0.11       -1.61      2.21 o 
  -5  18   8      337.28      347.55      7.53 o 
  -4  18   8        7.47        3.27      2.11 o 
  -3  18   8       73.49       74.98      3.45 o 
  -2  18   8        2.05       -0.70      1.89 o 
  -1  18   8       19.53       19.56      2.94 o 
   0  18   8       72.69       72.63      3.23 o 
   1  18   8        6.36        5.56      2.66 o 
   2  18   8       27.92       26.53      4.47 o 
   3  18   8      248.01      257.41     19.93 o 
   4  18   8        5.83        1.38      3.52 o 
   5  18   8        0.12       -3.86      6.54 o 
   6  18   8       11.90       12.37      4.35 o 
  -9  19   8       83.79       67.43      6.26 o 
  -8  19   8       15.92       22.72      4.62 o 
  -7  19   8        0.41       -0.46      2.77 o 
  -6  19   8      198.74      193.60      6.63 o 
  -5  19   8       95.46       95.87      4.10 o 
  -4  19   8       57.41       60.85      3.66 o 
  -3  19   8       25.46       21.95      2.70 o 
  -2  19   8       52.07       62.82      4.11 o 
  -1  19   8       87.15       93.84      4.39 o 
   0  19   8       20.43       19.11      2.36 o 
   1  19   8       86.15       77.36     10.01 o 
   2  19   8       45.04       46.86      5.43 o 
   3  19   8      268.95      271.94     28.07 o 
   4  19   8      190.01      188.11      8.34 o 
   5  19   8       86.16       79.80      7.50 o 
   6  19   8        9.22       11.96      4.48 o 
  -9  20   8        0.19        0.97      3.83 o 
  -8  20   8       29.91       29.28      8.45 o 
  -7  20   8       10.47        6.62      3.18 o 
  -6  20   8      272.66      283.30      6.63 o 
  -5  20   8       14.98       15.92      2.81 o 
  -4  20   8       44.04       52.25      3.51 o 
  -3  20   8       10.11       10.87      2.68 o 
  -2  20   8        0.17       -4.14      2.44 o 
  -1  20   8      144.62      139.72      5.15 o 
   0  20   8      166.49      161.26      7.44 o 
   1  20   8      157.37      157.09     12.12 o 
   2  20   8      321.85      322.79     28.11 o 
   3  20   8      115.27      131.41      7.39 o 
   4  20   8       33.51       35.15      5.27 o 
   5  20   8        5.40        3.77      4.03 o 
  -8  21   8        1.47        0.31      3.14 o 
  -7  21   8       51.56       51.68      4.68 o 
  -6  21   8       29.89       26.65      3.31 o 
  -5  21   8       24.61       21.40      3.03 o 
  -4  21   8       41.84       41.33      5.04 o 
  -3  21   8       85.78       78.44      4.68 o 
  -2  21   8       86.99       99.90      4.78 o 
  -1  21   8       38.17       43.70      4.73 o 
   0  21   8       21.07       23.26      4.73 o 
   1  21   8        7.62        4.28      2.89 o 
   2  21   8        0.04       -5.36      2.79 o 
   3  21   8       60.93       60.09      6.26 o 
   4  21   8       10.58       13.08      4.53 o 
  -7  22   8        8.08        5.80      3.36 o 
  -6  22   8       56.66       53.39      4.61 o 
  -5  22   8       22.04       20.20      3.20 o 
  -4  22   8        0.00       -0.44      2.39 o 
  -3  22   8        3.32        3.69      3.06 o 
  -2  22   8       29.25       39.06      4.05 o 
  -1  22   8       77.02       80.46      7.76 o 
   0  22   8        3.02        8.33      4.28 o 
   1  22   8        1.92        0.05      3.63 o 
   2  22   8       39.31       40.75      8.76 o 
   3  22   8       51.72       57.89      5.64 o 
   4  22   8        7.67       -0.16      4.86 o 
  -6  23   8        0.67       -3.76      2.97 o 
  -5  23   8       15.49       17.74      3.10 o 
  -4  23   8        4.60        7.61      2.86 o 
  -3  23   8       67.95       72.49      4.66 o 
  -2  23   8        1.09       -0.74      3.38 o 
  -1  23   8       84.93       98.31      7.29 o 
   0  23   8      387.98      413.09     12.42 o 
   1  23   8        1.53        1.75      5.26 o 
   2  23   8       26.90       23.01      4.65 o 
   3  23   8        5.81        3.39      3.99 o 
  -5  24   8       14.35       12.41      3.14 o 
  -4  24   8        1.15        2.06      2.77 o 
  -3  24   8        6.01        4.03      4.07 o 
  -2  24   8        7.18        6.95      3.53 o 
  -1  24   8       36.22       37.23      5.59 o 
   0  24   8        9.79        7.78      4.21 o 
   1  24   8       13.92       16.43      8.37 o 
   2  24   8        2.49        1.20      5.42 o 
  -3  25   8        4.16        2.42      3.26 o 
  -2  25   8        0.27        0.78      4.17 o 
  -1  25   8       24.36       25.28      5.19 o 
   0  25   8      113.49      113.73     10.72 o 
 -11   0   9      137.17      119.40      6.06 o 
  -9   0   9       15.68       14.74      2.99 o 
  -7   0   9       78.40       80.79      3.11 o 
  -5   0   9      287.55      338.58      5.28 o 
  -3   0   9      134.58      104.58      2.41 o 
  -1   0   9      183.31      159.82      2.83 o 
   1   0   9       73.30       64.84      1.83 o 
   3   0   9        0.38       -0.66      1.73 o 
   5   0   9        0.29        2.21      3.04 o 
   7   0   9       36.58       44.01      5.77 o 
   9   0   9       69.07       53.27      9.09 o 
 -12   1   9        0.96        0.19      2.70 o 
 -11   1   9        0.69        0.93      1.77 o 
 -10   1   9        0.03       -1.27      1.55 o 
  -9   1   9       13.29       13.24      1.85 o 
  -8   1   9       40.71       46.15      1.95 o 
  -7   1   9        0.04       -0.26      0.88 o 
  -6   1   9     1638.45     1758.34     13.36 o 
  -5   1   9       59.35       55.60      1.68 o 
  -4   1   9        1.24        2.84      0.80 o 
  -3   1   9       76.93       77.50      1.44 o 
  -2   1   9       71.02       90.77      1.50 o 
  -1   1   9     1154.00     1212.76      6.99 o 
   0   1   9      150.88      137.95      1.75 o 
   1   1   9        2.12        3.77      0.68 o 
   2   1   9       25.62       14.47      1.02 o 
   3   1   9       28.06       19.82      1.62 o 
   4   1   9       44.68       42.34      3.16 o 
   5   1   9        0.10       -0.42      2.12 o 
   6   1   9        4.77        1.18      2.45 o 
   7   1   9      488.44      516.44     12.36 o 
   8   1   9      662.30      694.19     16.86 o 
   9   1   9        5.94        9.41      4.78 o 
 -12   2   9        1.84        2.41      2.85 o 
 -11   2   9        0.13       -1.38      1.69 o 
 -10   2   9       59.81       64.98      2.95 o 
  -9   2   9      552.61      561.43      7.52 o 
  -8   2   9        0.73        2.23      1.17 o 
  -7   2   9        0.66        0.44      1.10 o 
  -6   2   9      700.10      741.03      7.75 o 
  -5   2   9        0.45       -0.36      0.80 o 
  -4   2   9      149.54      160.36      2.43 o 
  -3   2   9      148.22      143.63      1.99 o 
  -2   2   9       81.28       92.67      1.51 o 
  -1   2   9      603.18      620.83      4.24 o 
   0   2   9      640.46      629.45      4.17 o 
   1   2   9        0.32       -1.00      0.64 o 
   2   2   9       26.67       24.75      1.23 o 
   3   2   9      755.23      648.35      7.25 o 
   4   2   9        2.81        5.06      1.86 o 
   5   2   9       30.98       31.73      3.16 o 
   6   2   9       69.66       70.67      4.33 o 
   7   2   9      131.41      140.49      5.48 o 
   8   2   9       35.72       39.70      5.99 o 
   9   2   9       12.46       12.28      5.07 o 
 -12   3   9        3.92        3.76      2.95 o 
 -11   3   9       22.18       20.52      2.23 o 
 -10   3   9       23.80       25.01      2.00 o 
  -9   3   9      322.96      324.46      5.28 o 
  -8   3   9       22.61       23.73      1.93 o 
  -7   3   9       30.70       33.86      1.70 o 
  -6   3   9        4.98        5.75      1.13 o 
  -5   3   9       81.81       93.41      2.44 o 
  -4   3   9        8.48        8.10      1.07 o 
  -3   3   9       78.55       76.88      1.54 o 
  -2   3   9       37.51       41.03      1.18 o 
  -1   3   9       57.49       56.95      1.26 o 
   0   3   9        6.90        4.60      0.67 o 
   1   3   9       33.45       33.96      1.59 o 
   2   3   9       82.45       70.48      1.98 o 
   3   3   9       22.25       17.22      1.69 o 
   4   3   9       13.50       10.40      2.03 o 
   5   3   9       21.66       28.79      3.25 o 
   6   3   9       95.63      106.37      4.57 o 
   7   3   9      617.50      636.24     11.09 o 
   8   3   9       28.36       24.01      6.10 o 
   9   3   9       12.85       11.36      5.90 o 
 -13   4   9        0.37        6.38      5.58 o 
 -12   4   9       15.96       16.83      3.75 o 
 -11   4   9       76.74       76.16      3.45 o 
 -10   4   9        7.22        9.44      1.83 o 
  -9   4   9      275.07      282.44      6.24 o 
  -8   4   9      237.98      232.84      5.14 o 
  -7   4   9      247.98      252.37      4.62 o 
  -6   4   9       96.56      107.02      2.56 o 
  -5   4   9       15.64       19.18      1.43 o 
  -4   4   9       36.92       41.59      1.50 o 
  -3   4   9       20.47       22.19      1.12 o 
  -2   4   9       22.69       22.00      0.94 o 
  -1   4   9      396.11      423.83      3.27 o 
   0   4   9      240.12      243.25      2.41 o 
   1   4   9      232.31      220.77      2.48 o 
   2   4   9     1204.95     1113.99      8.57 o 
   3   4   9      161.47      137.78      3.11 o 
   4   4   9       37.61       51.36      3.95 o 
   5   4   9       37.71       41.00      3.41 o 
   6   4   9      147.04      145.64      5.16 o 
   7   4   9       49.13       64.65      8.05 o 
   8   4   9      128.09      134.29      9.89 o 
   9   4   9       11.39        6.00      5.04 o 
 -13   5   9       37.33       29.07      4.58 o 
 -12   5   9       14.96       12.96      2.66 o 
 -11   5   9       10.64        6.85      2.05 o 
 -10   5   9       10.54       11.06      1.81 o 
  -9   5   9       80.01       73.29      3.01 o 
  -8   5   9       12.63       12.76      1.94 o 
  -7   5   9      209.68      212.96      4.27 o 
  -6   5   9       25.20       29.15      2.15 o 
  -5   5   9        3.20        1.28      1.07 o 
  -4   5   9       39.50       57.84      1.86 o 
  -3   5   9        1.36       -0.11      0.74 o 
  -2   5   9        0.00       -0.08      0.65 o 
  -1   5   9       10.51       11.78      0.81 o 
   0   5   9       16.21       17.57      0.92 o 
   1   5   9      190.44      198.66      2.37 o 
   2   5   9      662.53      633.08      5.82 o 
   3   5   9      152.89      133.94      2.95 o 
   4   5   9        0.11        2.46      1.73 o 
   5   5   9       64.90       83.24      3.97 o 
   6   5   9       15.30        7.88      3.56 o 
   7   5   9       28.68       36.65      4.00 o 
   8   5   9       75.40       82.25      8.65 o 
   9   5   9       41.42       42.98      6.37 o 
 -13   6   9        2.92        4.41      2.60 o 
 -12   6   9        0.92       -0.51      2.70 o 
 -11   6   9       63.52       68.44      3.91 o 
 -10   6   9        1.86        1.66      1.71 o 
  -9   6   9       13.57       15.18      2.70 o 
  -8   6   9        4.11        1.40      1.61 o 
  -7   6   9        2.20        1.35      1.41 o 
  -6   6   9       63.88       72.54      2.71 o 
  -5   6   9      221.16      224.95      3.71 o 
  -4   6   9      127.71      140.31      2.59 o 
  -3   6   9       40.78       39.25      1.30 o 
  -2   6   9        8.67       12.73      0.89 o 
  -1   6   9      266.06      262.61      3.21 o 
   0   6   9      183.18      179.72      2.15 o 
   1   6   9       69.32       66.90      1.67 o 
   2   6   9     1117.51     1048.49      8.29 o 
   3   6   9       27.18       23.98      1.85 o 
   4   6   9       35.37       50.66      3.57 o 
   5   6   9       26.94       39.38      3.37 o 
   6   6   9        1.77        1.49      2.57 o 
   7   6   9       11.32        9.38      3.30 o 
   8   6   9       51.69       63.52      6.85 o 
   9   6   9       24.82       24.39      5.83 o 
 -13   7   9       56.18       57.30      4.17 o 
 -12   7   9        5.78        3.85      2.42 o 
 -11   7   9        7.23        7.38      2.42 o 
 -10   7   9        4.75        4.06      2.02 o 
  -9   7   9      105.65      102.72      4.93 o 
  -8   7   9      327.12      315.34      6.07 o 
  -7   7   9       27.43       31.30      2.37 o 
  -6   7   9      432.00      432.79      6.20 o 
  -5   7   9        8.10        5.81      1.23 o 
  -4   7   9       25.43       18.47      1.33 o 
  -3   7   9        0.45       -0.74      0.84 o 
  -2   7   9       77.39       82.03      1.56 o 
  -1   7   9      261.52      272.57      2.81 o 
   0   7   9       67.78       62.09      1.66 o 
   1   7   9      225.22      229.11      2.77 o 
   2   7   9       21.24       26.18      1.53 o 
   3   7   9        0.19        0.66      1.26 o 
   4   7   9        8.71       11.20      2.41 o 
   5   7   9        7.73        7.79      2.55 o 
   6   7   9        0.08       -1.28      2.59 o 
   7   7   9       61.81       68.19      4.84 o 
   8   7   9       97.23       97.75      7.98 o 
   9   7   9       19.93       16.12      5.94 o 
 -13   8   9        1.71       -0.81      2.66 o 
 -12   8   9       15.66       13.23      2.82 o 
 -11   8   9       52.88       56.59      5.07 o 
 -10   8   9       38.38       34.25      3.46 o 
  -9   8   9      115.88      114.40      4.10 o 
  -8   8   9        2.49        0.95      1.74 o 
  -7   8   9       38.95       44.87      2.74 o 
  -6   8   9       67.91       65.87      2.94 o 
  -5   8   9        4.21        4.07      1.36 o 
  -4   8   9       34.11       45.75      2.14 o 
  -3   8   9      152.10      159.33      2.59 o 
  -2   8   9       79.74       73.56      1.88 o 
  -1   8   9       78.26       83.74      1.72 o 
   0   8   9      102.80      104.20      2.03 o 
   1   8   9     1244.25     1206.94      8.95 o 
   2   8   9        3.01        4.16      1.18 o 
   3   8   9        7.40        8.65      1.59 o 
   4   8   9        4.52        5.00      1.82 o 
   5   8   9       37.12       44.07      3.56 o 
   6   8   9        0.03       -0.56      2.88 o 
   7   8   9       57.23       59.60      7.83 o 
   8   8   9        0.00       -0.08      4.28 o 
   9   8   9      364.06      358.77     20.13 o 
 -12   9   9        0.45       -3.20      2.61 o 
 -11   9   9       36.92       43.26      4.83 o 
 -10   9   9        0.24        1.36      2.45 o 
  -9   9   9        4.09        1.50      2.63 o 
  -8   9   9       39.54       47.73      3.02 o 
  -7   9   9      189.89      187.32      4.71 o 
  -6   9   9       60.01       64.78      3.03 o 
  -5   9   9       48.28       54.27      3.90 o 
  -4   9   9        0.86        1.79      1.17 o 
  -3   9   9        0.01       -0.53      0.90 o 
  -2   9   9        2.55        2.99      1.02 o 
  -1   9   9      359.05      335.26      4.18 o 
   0   9   9       85.97       70.72      1.90 o 
   1   9   9      975.50      949.53      8.68 o 
   2   9   9      153.91      160.87      3.45 o 
   3   9   9       19.26       19.09      2.57 o 
   4   9   9        1.77        4.66      1.85 o 
   5   9   9       12.24       13.80      2.90 o 
   6   9   9        3.45        3.14      2.80 o 
   7   9   9        9.14        3.60      3.13 o 
   8   9   9       18.77       22.71     10.13 o 
 -12  10   9        0.23       -0.54      3.24 o 
 -11  10   9       53.55       52.14      5.30 o 
 -10  10   9       15.92       12.00      3.49 o 
  -9  10   9      273.92      271.77      7.12 o 
  -8  10   9      383.09      406.86      8.34 o 
  -7  10   9      189.78      185.13      4.74 o 
  -6  10   9      165.01      168.19      7.34 o 
  -5  10   9      161.31      155.10      3.54 o 
  -4  10   9        6.47        7.57      1.57 o 
  -3  10   9      189.24      175.34      2.82 o 
  -2  10   9        6.70        5.26      1.11 o 
  -1  10   9        1.59       -1.41      1.11 o 
   0  10   9     1269.03     1213.17     11.16 o 
   1  10   9      170.19      164.54      3.44 o 
   2  10   9       11.35       10.96      1.80 o 
   3  10   9       98.73       95.42      3.24 o 
   4  10   9        3.99        1.16      1.83 o 
   5  10   9      263.95      274.48      6.52 o 
   6  10   9        3.58        7.20      2.84 o 
   7  10   9        0.25        0.94      3.33 o 
   8  10   9       10.38        6.20      4.64 o 
 -12  11   9        1.80        2.24      3.55 o 
 -11  11   9        6.84        6.09      3.54 o 
 -10  11   9        7.58        2.05      3.18 o 
  -9  11   9        0.42        1.25      2.34 o 
  -8  11   9        9.18       10.08      2.43 o 
  -7  11   9       88.25       82.89      3.54 o 
  -6  11   9       73.95       78.73      3.36 o 
  -5  11   9        1.26        0.78      1.42 o 
  -4  11   9       75.49       71.78      2.27 o 
  -3  11   9       54.15       56.12      2.25 o 
  -2  11   9        3.23        1.74      1.10 o 
  -1  11   9        7.51        7.24      1.79 o 
   0  11   9      635.60      621.76      8.35 o 
   1  11   9        5.89        6.40      1.40 o 
   2  11   9       28.00       27.88      2.56 o 
   3  11   9       33.36       31.38      2.77 o 
   4  11   9      203.92      222.96      4.96 o 
   5  11   9        9.06       11.54      2.88 o 
   6  11   9      159.81      165.76      5.55 o 
   7  11   9       24.11       26.11      5.13 o 
   8  11   9      111.99      116.71      7.96 o 
 -12  12   9        0.26       -0.09      4.98 o 
 -11  12   9        0.42        1.50      3.43 o 
 -10  12   9        0.25       -2.01      2.94 o 
  -9  12   9        1.20       -1.77      2.25 o 
  -8  12   9       24.01       28.73      3.25 o 
  -7  12   9       63.06       69.57      3.47 o 
  -6  12   9      510.71      509.75      8.06 o 
  -5  12   9       53.85       54.08      2.57 o 
  -4  12   9        0.02       -2.59      1.29 o 
  -3  12   9      213.10      204.48      3.71 o 
  -2  12   9      216.88      203.54      4.29 o 
  -1  12   9        0.12       -1.15      1.20 o 
   0  12   9     1328.86     1289.40     13.17 o 
   1  12   9        8.53        5.26      1.96 o 
   2  12   9        0.27        1.49      2.02 o 
   3  12   9        0.79        1.53      2.24 o 
   4  12   9        9.03        7.08      2.12 o 
   5  12   9       53.49       66.67      6.85 o 
   6  12   9      262.78      284.63      7.07 o 
   7  12   9        0.18       -2.00      4.11 o 
   8  12   9       51.91       58.60      6.83 o 
 -11  13   9        0.37       -0.81      3.33 o 
 -10  13   9        1.55        2.99      3.31 o 
  -9  13   9        6.47        7.55      5.10 o 
  -8  13   9        0.22       -1.11      2.20 o 
  -7  13   9       97.93       99.95      3.90 o 
  -6  13   9      304.98      298.72      7.15 o 
  -5  13   9      306.14      320.06      6.03 o 
  -4  13   9       35.33       33.74      2.21 o 
  -3  13   9       12.89        9.88      1.65 o 
  -2  13   9      182.42      170.47      3.46 o 
  -1  13   9       36.47       35.60      1.90 o 
   0  13   9      313.66      318.49      5.42 o 
   1  13   9        0.59        0.92      1.79 o 
   2  13   9       45.83       60.12      3.80 o 
   3  13   9       23.48       24.21      3.22 o 
   4  13   9        1.77        4.35      2.51 o 
   5  13   9        2.50        4.99      2.51 o 
   6  13   9       97.57      107.98      4.88 o 
   7  13   9       11.49        9.54      4.73 o 
 -11  14   9        0.05       -1.39      3.56 o 
 -10  14   9       13.20        9.49      3.95 o 
  -9  14   9      163.15      150.59      7.10 o 
  -8  14   9        0.10       -0.86      2.30 o 
  -7  14   9       59.36       58.43      4.05 o 
  -6  14   9       47.39       43.74      2.91 o 
  -5  14   9      365.40      372.00      6.70 o 
  -4  14   9        3.37        4.71      1.61 o 
  -3  14   9       81.63       68.41      2.68 o 
  -2  14   9       65.37       68.20      2.73 o 
  -1  14   9        0.04        0.26      1.49 o 
   0  14   9       81.85       69.64      3.77 o 
   1  14   9       18.45       20.08      9.29 o 
   2  14   9        7.43        2.10      2.99 o 
   3  14   9      340.50      339.01      8.05 o 
   4  14   9      142.61      155.72      9.68 o 
   5  14   9        0.47        0.11      2.72 o 
   6  14   9        2.57       -6.54      5.42 o 
   7  14   9        3.50        2.70      4.46 o 
 -11  15   9        0.99        3.16      3.66 o 
 -10  15   9        2.63        3.71      3.50 o 
  -9  15   9        7.92       10.44      4.03 o 
  -8  15   9       23.67       22.24      3.74 o 
  -7  15   9       60.89       57.33      7.50 o 
  -6  15   9       56.39       57.46      3.27 o 
  -5  15   9      328.07      334.09      6.46 o 
  -4  15   9       54.43       54.39      2.71 o 
  -3  15   9        2.30       -0.75      1.50 o 
  -2  15   9       22.11       16.52      2.19 o 
  -1  15   9       24.91       21.06      2.80 o 
   0  15   9       20.37       11.98      3.02 o 
   1  15   9       68.70       71.29      5.39 o 
   2  15   9        5.10        3.24      3.08 o 
   3  15   9       79.82       78.10      5.87 o 
   4  15   9       12.77       12.27      2.97 o 
   5  15   9       14.40       33.04      4.54 o 
   6  15   9        0.11       -8.61      5.90 o 
   7  15   9      135.10      128.30     11.40 o 
 -10  16   9        1.84        3.00      7.50 o 
  -9  16   9       69.55       69.80      7.02 o 
  -8  16   9       52.10       57.91      4.91 o 
  -7  16   9       90.17       81.91      4.61 o 
  -6  16   9        1.36        1.20      2.61 o 
  -5  16   9      173.92      172.82      4.85 o 
  -4  16   9      150.93      146.52      3.82 o 
  -3  16   9       39.55       37.05      2.48 o 
  -2  16   9       53.58       46.16      2.96 o 
  -1  16   9      229.97      228.03      6.03 o 
   0  16   9        4.79        5.58      1.93 o 
   1  16   9       64.48       67.58      5.53 o 
   2  16   9      126.10      134.23      6.76 o 
   3  16   9      275.94      281.51      9.49 o 
   4  16   9        7.50       11.84      3.89 o 
   5  16   9        1.84       -0.92      3.23 o 
   6  16   9      117.08      120.72     10.61 o 
 -10  17   9       21.59       25.17      4.87 o 
  -9  17   9      142.64      148.40      7.61 o 
  -8  17   9        0.11        0.48      3.40 o 
  -7  17   9        2.01        3.17      2.30 o 
  -6  17   9       38.08       44.34      3.32 o 
  -5  17   9       19.66       19.67      2.30 o 
  -4  17   9        6.19        6.45      1.93 o 
  -3  17   9        0.02       -1.39      1.84 o 
  -2  17   9      271.61      257.54      6.59 o 
  -1  17   9       92.07       85.63      4.25 o 
   0  17   9        6.92        4.35      2.04 o 
   1  17   9      292.54      301.36      9.73 o 
   2  17   9       54.43       63.28      5.69 o 
   3  17   9       52.93       47.47      5.24 o 
   4  17   9       10.95        5.12      3.85 o 
   5  17   9        0.08        1.66      4.03 o 
   6  17   9        4.01        7.65      7.10 o 
 -10  18   9       46.44       52.82      6.04 o 
  -9  18   9      107.12       94.85      6.65 o 
  -8  18   9      172.47      172.14     14.15 o 
  -7  18   9       73.47       79.89      4.01 o 
  -6  18   9       86.84       80.42      4.24 o 
  -5  18   9       22.03       18.52      2.43 o 
  -4  18   9       14.01       16.22      2.61 o 
  -3  18   9       49.59       60.01      3.44 o 
  -2  18   9        0.13       -1.86      2.51 o 
  -1  18   9        0.21       -2.46      2.60 o 
   0  18   9       32.54       38.49      2.97 o 
   1  18   9       63.38       71.36      5.94 o 
   2  18   9      333.35      312.81     20.41 o 
   3  18   9        0.65       -1.65      3.45 o 
   4  18   9        5.84        5.93      3.83 o 
   5  18   9        3.76        5.63      3.87 o 
  -9  19   9       38.75       37.72      5.47 o 
  -8  19   9       38.34       41.23      5.38 o 
  -7  19   9        0.26        4.18      2.63 o 
  -6  19   9       63.68       67.45      5.72 o 
  -5  19   9       40.15       46.49      3.41 o 
  -4  19   9       69.62       67.47      3.83 o 
  -3  19   9        1.96        3.97      2.29 o 
  -2  19   9       66.32       62.58      6.32 o 
  -1  19   9        1.12       -0.39      2.52 o 
   0  19   9        2.10        0.24      3.37 o 
   1  19   9        7.84        9.11      3.03 o 
   2  19   9        0.95       -0.52      6.66 o 
   3  19   9       36.00       42.62      5.55 o 
   4  19   9        0.03       -1.67      3.59 o 
   5  19   9        7.29        5.30      4.18 o 
  -8  20   9      131.85      125.78      5.74 o 
  -7  20   9      207.94      209.44      6.87 o 
  -6  20   9       14.63       13.10      3.60 o 
  -5  20   9        0.17        1.06      2.37 o 
  -4  20   9       57.37       63.71      3.82 o 
  -3  20   9       40.48       43.86      4.05 o 
  -2  20   9      101.69      102.20      4.82 o 
  -1  20   9       80.11       99.23      7.34 o 
   0  20   9        3.38        2.02      3.54 o 
   1  20   9       43.22       48.38      6.63 o 
   2  20   9      358.96      356.30     16.35 o 
   3  20   9       44.58       39.01      7.69 o 
   4  20   9       77.43       72.97     10.09 o 
  -8  21   9        5.12       11.88      3.58 o 
  -7  21   9      117.36      121.34      5.70 o 
  -6  21   9        2.16        1.10      2.59 o 
  -5  21   9       55.96       66.09      4.89 o 
  -4  21   9       16.35       16.28      2.95 o 
  -3  21   9       40.04       38.06      4.01 o 
  -2  21   9       36.47       43.20      4.16 o 
  -1  21   9       33.34       39.11      4.77 o 
   0  21   9        1.44       -0.19      3.66 o 
   1  21   9      161.20      180.52     10.86 o 
   2  21   9       29.01       25.56      3.92 o 
   3  21   9       49.42       50.10      6.15 o 
   4  21   9       17.54       18.05      4.90 o 
  -7  22   9       20.80       26.48      5.38 o 
  -6  22   9       33.66       43.52      3.82 o 
  -5  22   9        5.15        3.82      2.68 o 
  -4  22   9        1.42        1.63      2.63 o 
  -3  22   9        0.45       -4.13      2.84 o 
  -2  22   9      105.16      116.09      5.29 o 
  -1  22   9        2.30       -2.63      3.69 o 
   0  22   9       75.81       74.42      7.26 o 
   1  22   9        2.75        2.47      4.13 o 
   2  22   9      443.23      494.70     36.09 o 
   3  22   9       15.70       15.82      3.77 o 
  -6  23   9       59.03       58.80      4.92 o 
  -5  23   9        0.32        4.66      2.85 o 
  -4  23   9        0.04       -0.95      3.12 o 
  -3  23   9        0.04       -1.35      2.96 o 
  -2  23   9       49.47       62.15      9.24 o 
  -1  23   9        6.02       -0.47      4.09 o 
   0  23   9       73.62       71.81      6.81 o 
   1  23   9      169.12      139.67      8.01 o 
   2  23   9        0.08        0.30      4.22 o 
  -4  24   9       44.06       43.15      4.46 o 
  -3  24   9       69.07       70.46      8.37 o 
  -2  24   9        2.95        3.40      3.68 o 
  -1  24   9       49.69       43.38      6.09 o 
   0  24   9       28.93       31.24     11.36 o 
 -12   0  10       63.73       58.95      5.07 o 
 -10   0  10      193.76      177.19      9.17 o 
  -8   0  10      161.98      173.76      7.84 o 
  -6   0  10     1537.90     1604.16     25.77 o 
  -4   0  10       24.63       26.24      1.59 o 
  -2   0  10       37.54       43.06      1.83 o 
   0   0  10      426.55      402.26      4.59 o 
   2   0  10      946.04      773.48     20.15 o 
   4   0  10        6.21        2.14      3.16 o 
   6   0  10      229.47      270.67     12.04 o 
   8   0  10       94.56      104.70     11.32 o 
 -12   1  10        0.12       -1.30      1.91 o 
 -11   1  10       58.78       58.00      3.46 o 
 -10   1  10       83.14       81.71      3.75 o 
  -9   1  10       14.63       12.77      2.12 o 
  -8   1  10       20.73       24.08      1.87 o 
  -7   1  10       31.40       36.60      1.79 o 
  -6   1  10       16.09       16.73      1.39 o 
  -5   1  10      385.80      396.43      4.67 o 
  -4   1  10       33.07       33.83      1.48 o 
  -3   1  10       72.10       71.09      1.68 o 
  -2   1  10        4.20        6.46      0.84 o 
  -1   1  10      151.36      150.36      1.98 o 
   0   1  10      180.49      164.28      2.02 o 
   1   1  10       71.07       64.95      1.45 o 
   2   1  10      212.23      158.13      3.08 o 
   3   1  10       89.02       74.51      3.54 o 
   4   1  10       24.07       26.54      2.95 o 
   5   1  10        2.98        1.17      2.36 o 
   6   1  10       12.46       13.86      3.17 o 
   7   1  10      625.97      639.29     11.43 o 
   8   1  10       23.52       30.07      5.60 o 
   9   1  10       31.95       27.06      6.74 o 
 -13   2  10       10.86        6.46      5.66 o 
 -12   2  10        0.44       -1.71      1.87 o 
 -11   2  10        0.26       -0.29      1.79 o 
 -10   2  10      204.99      199.41      5.28 o 
  -9   2  10       22.33       24.79      2.88 o 
  -8   2  10        0.07       -0.85      1.14 o 
  -7   2  10       47.28       50.34      1.99 o 
  -6   2  10       78.67       72.13      2.21 o 
  -5   2  10      218.19      226.46      3.45 o 
  -4   2  10       60.76       71.81      1.87 o 
  -3   2  10       42.03       48.72      1.43 o 
  -2   2  10      154.49      136.55      1.91 o 
  -1   2  10      336.99      332.46      2.98 o 
   0   2  10      620.94      614.03      4.26 o 
   1   2  10       41.77       36.08      1.31 o 
   2   2  10        0.83        1.86      1.37 o 
   3   2  10       50.94       49.81      3.96 o 
   4   2  10       62.55       70.62      3.66 o 
   5   2  10       47.37       57.44      3.96 o 
   6   2  10        5.70        0.62      3.34 o 
   7   2  10      131.62      128.54      7.55 o 
   8   2  10       86.90       73.13      7.06 o 
   9   2  10        0.14        0.91      5.62 o 
 -13   3  10        0.01       -2.33      3.23 o 
 -12   3  10        0.21       -1.92      2.26 o 
 -11   3  10       32.37       27.41      3.37 o 
 -10   3  10        0.43       -0.15      1.64 o 
  -9   3  10        4.20        5.93      1.62 o 
  -8   3  10        1.57        2.79      1.35 o 
  -7   3  10       42.09       41.98      1.93 o 
  -6   3  10      211.78      228.55      4.05 o 
  -5   3  10      139.58      146.38      2.85 o 
  -4   3  10       25.96       25.69      1.64 o 
  -3   3  10       99.22      102.51      1.99 o 
  -2   3  10       62.88       59.86      1.39 o 
  -1   3  10     1102.64     1084.64      6.59 o 
   0   3  10      324.49      327.54      2.82 o 
   1   3  10       20.52       16.54      1.05 o 
   2   3  10      628.42      524.30      5.61 o 
   3   3  10       14.92       16.53      2.44 o 
   4   3  10        7.18        1.44      2.68 o 
   5   3  10        5.25        2.20      2.41 o 
   6   3  10      100.75      111.83      4.89 o 
   7   3  10      365.97      362.87      8.55 o 
   8   3  10        2.90       -2.27      4.14 o 
   9   3  10        5.59        0.56      7.89 o 
 -13   4  10        4.47        5.20      3.56 o 
 -12   4  10        0.46        3.68      3.05 o 
 -11   4  10        7.52       12.47      2.86 o 
 -10   4  10        3.97        3.19      1.94 o 
  -9   4  10       44.05       46.08      3.01 o 
  -8   4  10      164.29      163.55      6.12 o 
  -7   4  10       61.68       66.30      2.52 o 
  -6   4  10        6.32        7.85      1.26 o 
  -5   4  10      168.59      188.19      3.24 o 
  -4   4  10       29.30       28.63      1.95 o 
  -3   4  10      457.75      466.55      4.42 o 
  -2   4  10      179.39      179.83      2.30 o 
  -1   4  10      147.03      142.56      1.85 o 
   0   4  10      919.28      917.64      5.88 o 
   1   4  10      168.31      155.45      2.19 o 
   2   4  10        3.44        0.22      1.33 o 
   3   4  10       10.84        5.79      2.32 o 
   4   4  10        7.74        3.16      2.28 o 
   5   4  10        3.89        5.97      3.64 o 
   6   4  10      200.10      216.25      6.36 o 
   7   4  10      118.72      135.40      5.92 o 
   8   4  10       79.70       72.15      9.77 o 
 -13   5  10       34.55       25.35      4.46 o 
 -12   5  10       10.03       16.25      3.89 o 
 -11   5  10        0.13       -1.28      1.88 o 
 -10   5  10        0.00       -0.60      1.65 o 
  -9   5  10        6.89        6.45      2.14 o 
  -8   5  10       63.70       67.57      3.69 o 
  -7   5  10       10.37       11.84      1.70 o 
  -6   5  10       20.74       24.91      2.32 o 
  -5   5  10      191.74      205.25      3.41 o 
  -4   5  10       15.91       15.36      1.22 o 
  -3   5  10      666.19      635.86      5.11 o 
  -2   5  10        0.03       -0.66      0.75 o 
  -1   5  10      464.75      455.58      3.79 o 
   0   5  10     2218.72     2139.07     12.62 o 
   1   5  10        1.28       -0.71      0.86 o 
   2   5  10       38.05       35.09      1.95 o 
   3   5  10      109.79      107.42      5.32 o 
   4   5  10      108.47      125.38      7.32 o 
   5   5  10      628.46      669.14     10.77 o 
   6   5  10        1.66       -2.26      2.72 o 
   7   5  10       71.42       80.52      6.00 o 
   8   5  10       72.76       83.79      7.58 o 
 -13   6  10       14.42       16.51      4.23 o 
 -12   6  10        1.32        2.29      2.61 o 
 -11   6  10       11.59       12.50      2.47 o 
 -10   6  10        8.88        5.31      1.93 o 
  -9   6  10      377.81      373.56      6.35 o 
  -8   6  10     1282.60     1248.94     13.05 o 
  -7   6  10        8.77        7.00      1.75 o 
  -6   6  10       87.87       82.85      2.89 o 
  -5   6  10       77.03       75.75      2.28 o 
  -4   6  10      106.19      109.39      2.11 o 
  -3   6  10        8.97       11.42      1.02 o 
  -2   6  10       58.30       55.67      1.47 o 
  -1   6  10     1243.02     1225.36      7.63 o 
   0   6  10      440.08      440.67      3.97 o 
   1   6  10       89.34       88.39      1.96 o 
   2   6  10        0.87       -0.69      1.23 o 
   3   6  10        1.59        0.09      1.85 o 
   4   6  10       33.86       33.29      3.16 o 
   5   6  10      129.12      131.26      4.89 o 
   6   6  10       15.17       16.85      3.34 o 
   7   6  10       99.37       95.82      7.25 o 
   8   6  10      277.14      302.66     11.42 o 
 -13   7  10        0.45       -2.77      2.71 o 
 -12   7  10        9.71        8.77      3.04 o 
 -11   7  10       10.01       11.44      2.51 o 
 -10   7  10       81.30       81.28      3.97 o 
  -9   7  10      154.16      158.98      4.74 o 
  -8   7  10      611.32      603.96     15.63 o 
  -7   7  10       31.34       27.28      3.14 o 
  -6   7  10       14.62       12.56      1.92 o 
  -5   7  10        6.83        7.57      1.36 o 
  -4   7  10        5.51        4.53      1.02 o 
  -3   7  10       14.21       13.52      1.15 o 
  -2   7  10      105.00      107.93      1.98 o 
  -1   7  10      301.15      304.03      3.15 o 
   0   7  10      404.99      403.93      4.02 o 
   1   7  10       51.00       50.57      1.68 o 
   2   7  10       41.60       36.93      1.97 o 
   3   7  10        1.67        1.90      1.62 o 
   4   7  10        0.03       -3.95      1.98 o 
   5   7  10      282.06      332.74      7.31 o 
   6   7  10       27.91       20.64      3.54 o 
   7   7  10       21.05       22.64      8.61 o 
   8   7  10        0.01       -2.95      4.37 o 
 -12   8  10       10.98        6.60      3.00 o 
 -11   8  10        0.66        1.90      2.52 o 
 -10   8  10       38.99       37.59      3.71 o 
  -9   8  10       64.12       68.87      3.67 o 
  -8   8  10     1416.59     1430.98     16.13 o 
  -7   8  10       47.05       51.01      3.82 o 
  -6   8  10       18.03       19.85      2.14 o 
  -5   8  10       53.68       55.28      3.03 o 
  -4   8  10       71.92       77.72      2.04 o 
  -3   8  10       27.47       18.09      1.33 o 
  -2   8  10       11.14       11.08      1.15 o 
  -1   8  10       26.69       25.64      1.46 o 
   0   8  10     4424.86     4395.30     26.78 o 
   1   8  10       31.57       37.92      1.90 o 
   2   8  10        7.01        6.52      1.69 o 
   3   8  10        4.59        6.46      1.78 o 
   4   8  10      132.26      140.28      4.71 o 
   5   8  10       19.25       14.91      2.99 o 
   6   8  10      141.90      149.28      5.49 o 
   7   8  10       14.19       12.02      4.81 o 
   8   8  10       48.15       40.50      6.32 o 
 -12   9  10        1.64        0.96      2.81 o 
 -11   9  10        0.94       -0.72      3.02 o 
 -10   9  10        0.22       -3.06      2.17 o 
  -9   9  10      106.13      120.33      4.39 o 
  -8   9  10       18.82       28.20      2.71 o 
  -7   9  10       26.40       26.88      4.40 o 
  -6   9  10      105.18       97.69      3.55 o 
  -5   9  10       16.86       16.50      1.79 o 
  -4   9  10      211.15      195.95      3.29 o 
  -3   9  10      159.15      147.25      2.68 o 
  -2   9  10      224.08      217.62      3.22 o 
  -1   9  10        0.38       -0.16      1.21 o 
   0   9  10      524.43      544.03      6.05 o 
   1   9  10       73.25       66.25      2.24 o 
   2   9  10       22.11       28.44      3.59 o 
   3   9  10        0.26       -0.92      1.65 o 
   4   9  10      452.52      490.76      8.67 o 
   5   9  10      165.20      191.46      5.73 o 
   6   9  10        1.24        0.81      2.95 o 
   7   9  10        0.01       -3.40      4.16 o 
   8   9  10       14.97       23.17      5.60 o 
 -12  10  10        0.09        3.60      3.27 o 
 -11  10  10       17.12       13.28      3.92 o 
 -10  10  10       76.75       80.73      4.81 o 
  -9  10  10      113.15      105.47      5.28 o 
  -8  10  10       53.66       59.19      4.05 o 
  -7  10  10       16.57       17.29      3.21 o 
  -6  10  10        0.03        0.08      1.67 o 
  -5  10  10      179.19      187.92      3.99 o 
  -4  10  10      112.71       96.44      2.62 o 
  -3  10  10       81.30       69.72      2.21 o 
  -2  10  10        0.01       -0.29      1.24 o 
  -1  10  10        8.18        7.24      1.48 o 
   0  10  10      538.73      534.69      6.49 o 
   1  10  10       24.44       26.79      2.04 o 
   2  10  10        4.13        4.77      1.75 o 
   3  10  10        8.46        8.13      2.21 o 
   4  10  10      130.58      146.48      4.23 o 
   5  10  10       95.83      106.29      4.62 o 
   6  10  10       26.89       21.72      3.61 o 
   7  10  10      132.77      163.07      8.39 o 
   8  10  10       44.68       44.66      6.56 o 
 -12  11  10        5.11        5.32      3.90 o 
 -11  11  10       12.73        7.75      4.31 o 
 -10  11  10        0.91       -0.14      2.50 o 
  -9  11  10       22.42       21.49      3.41 o 
  -8  11  10       22.97       20.17      2.60 o 
  -7  11  10        7.73        9.23      2.19 o 
  -6  11  10      117.84      118.05      3.98 o 
  -5  11  10      783.48      771.80      9.04 o 
  -4  11  10       16.50       12.86      1.56 o 
  -3  11  10       15.44       11.67      1.66 o 
  -2  11  10        0.92        0.56      1.14 o 
  -1  11  10        5.69        8.28      1.57 o 
   0  11  10       84.08       83.24      3.39 o 
   1  11  10       12.73       14.94      1.86 o 
   2  11  10      209.30      189.74      5.78 o 
   3  11  10      188.73      194.94      5.27 o 
   4  11  10       18.97       18.55      2.85 o 
   5  11  10       71.36       78.92      6.34 o 
   6  11  10        9.04        9.34      3.38 o 
   7  11  10        0.06        4.80      4.90 o 
 -12  12  10        0.34        1.56      3.69 o 
 -11  12  10        0.01        1.31      3.91 o 
 -10  12  10        0.51        1.35      3.24 o 
  -9  12  10       35.32       34.29      4.51 o 
  -8  12  10       49.33       42.33      3.25 o 
  -7  12  10        1.86        3.23      1.94 o 
  -6  12  10        0.34       -0.27      1.77 o 
  -5  12  10      174.82      176.31      4.07 o 
  -4  12  10       45.54       48.69      2.48 o 
  -3  12  10       37.53       34.23      2.43 o 
  -2  12  10       86.55       95.77      2.94 o 
  -1  12  10      344.62      320.41      5.31 o 
   0  12  10      278.02      283.78      6.42 o 
   1  12  10        6.11        2.26      2.80 o 
   2  12  10       66.37       62.98      4.00 o 
   3  12  10      114.33      111.65      4.86 o 
   4  12  10       30.83       35.60      4.13 o 
   5  12  10        2.66       -0.49      3.13 o 
   6  12  10      106.92      100.71      5.93 o 
   7  12  10        0.03       -1.27      4.18 o 
 -11  13  10        3.61        2.53      3.60 o 
 -10  13  10       56.01       58.50      6.66 o 
  -9  13  10       33.67       30.44      3.64 o 
  -8  13  10        0.36        0.58      2.36 o 
  -7  13  10       42.59       40.53      3.11 o 
  -6  13  10       22.23       24.07      2.52 o 
  -5  13  10        9.13       10.79      2.61 o 
  -4  13  10       23.20       18.98      2.77 o 
  -3  13  10        0.90       -2.47      1.38 o 
  -2  13  10      243.48      245.09      7.27 o 
  -1  13  10        4.01        4.36      1.59 o 
   0  13  10      165.51      167.60      5.04 o 
   1  13  10       21.24       18.99      3.71 o 
   2  13  10      107.02      112.12      4.81 o 
   3  13  10       23.83       25.36      3.41 o 
   4  13  10        0.86        7.12      2.75 o 
   5  13  10       27.86       34.90     10.25 o 
   6  13  10       17.51       18.74      7.26 o 
   7  13  10      275.64      301.85     16.82 o 
 -11  14  10       68.60       69.06      7.02 o 
 -10  14  10      211.68      204.65      8.63 o 
  -9  14  10        0.06        1.79      2.79 o 
  -8  14  10       45.48       49.22      5.57 o 
  -7  14  10       40.75       44.71      3.85 o 
  -6  14  10       68.55       78.88      3.66 o 
  -5  14  10        4.06        3.28      2.33 o 
  -4  14  10       99.64       92.60      3.13 o 
  -3  14  10       12.85       17.05      1.99 o 
  -2  14  10       13.09       11.77      2.13 o 
  -1  14  10       83.05       75.56      3.87 o 
   0  14  10       18.52       14.66      4.49 o 
   1  14  10       72.82       77.35      5.90 o 
   2  14  10       15.37       18.67      4.02 o 
   3  14  10       49.48       66.40      4.50 o 
   4  14  10        0.00        1.52      4.36 o 
   5  14  10        0.04        3.22      4.70 o 
   6  14  10      136.86      143.69     11.40 o 
 -11  15  10       17.81       19.43      4.64 o 
 -10  15  10       37.73       36.19      5.21 o 
  -9  15  10        0.58       -0.18      3.35 o 
  -8  15  10      112.48      114.44      5.29 o 
  -7  15  10       58.67       59.48      5.68 o 
  -6  15  10       53.95       52.25      3.87 o 
  -5  15  10       73.08       70.39      3.55 o 
  -4  15  10        0.09       -1.68      1.58 o 
  -3  15  10        3.68        0.45      1.68 o 
  -2  15  10      298.60      289.40      6.89 o 
  -1  15  10       80.82       81.02      4.11 o 
   0  15  10       14.53       12.28      2.67 o 
   1  15  10        0.25       -3.68      3.39 o 
   2  15  10        5.73        0.90      3.22 o 
   3  15  10        1.07        0.70      3.29 o 
   4  15  10        0.71       -2.03      4.16 o 
   5  15  10       31.34       29.02      8.21 o 
   6  15  10       27.45       17.62      8.13 o 
 -10  16  10        5.47       10.06      4.66 o 
  -9  16  10        1.60        1.63      3.75 o 
  -8  16  10       41.44       38.34      5.79 o 
  -7  16  10        5.57        5.88      3.26 o 
  -6  16  10        9.77       10.33      2.55 o 
  -5  16  10       92.72       86.80      3.30 o 
  -4  16  10       21.27       22.49      2.50 o 
  -3  16  10        0.40        0.52      1.72 o 
  -2  16  10        7.48        4.79      2.57 o 
  -1  16  10        8.74        2.51      2.52 o 
   0  16  10      139.03      138.10      7.52 o 
   1  16  10      153.85      162.97      7.46 o 
   2  16  10      119.79      129.84      6.89 o 
   3  16  10        4.16        1.79      5.30 o 
   4  16  10        0.00        6.30      3.67 o 
   5  16  10        1.70        0.56      4.11 o 
   6  16  10       31.95       35.80      9.09 o 
 -10  17  10        9.55        8.44      4.17 o 
  -9  17  10        1.02        1.52      3.72 o 
  -8  17  10        3.07        5.07      3.11 o 
  -7  17  10      290.40      296.87      7.13 o 
  -6  17  10        7.22        4.01      2.48 o 
  -5  17  10        0.56        1.27      1.93 o 
  -4  17  10       26.87       31.98      2.84 o 
  -3  17  10        2.98        2.80      2.10 o 
  -2  17  10       81.66       87.98      6.59 o 
  -1  17  10       36.91       40.72      3.74 o 
   0  17  10      237.90      251.88      6.36 o 
   1  17  10        0.44       -1.90      3.19 o 
   2  17  10       53.81       50.61      8.21 o 
   3  17  10       15.50       14.45      4.20 o 
   4  17  10        1.67       -2.71      6.50 o 
   5  17  10       72.42       81.05     20.57 o 
  -9  18  10        1.61       -3.03      3.91 o 
  -8  18  10       14.54       18.71      6.44 o 
  -7  18  10      206.18      227.61      6.11 o 
  -6  18  10      110.44      107.07      4.59 o 
  -5  18  10       43.91       47.75      3.11 o 
  -4  18  10       19.22       16.19      2.68 o 
  -3  18  10      112.97      107.03      7.75 o 
  -2  18  10      104.85      103.02      4.88 o 
  -1  18  10        0.89       -0.85      2.54 o 
   0  18  10        5.46        8.78      3.89 o 
   1  18  10        0.58        2.16      3.62 o 
   2  18  10        2.73       -2.33      3.58 o 
   3  18  10        2.08        1.82      3.66 o 
   4  18  10        0.07       -2.53      3.52 o 
   5  18  10       18.93       16.63      4.66 o 
  -9  19  10        7.47        7.43      4.36 o 
  -8  19  10       83.80       91.43      5.38 o 
  -7  19  10      117.09      109.39      5.87 o 
  -6  19  10      102.17      108.92      4.51 o 
  -5  19  10       69.72       64.41      3.96 o 
  -4  19  10        0.30        1.09      2.29 o 
  -3  19  10       24.12       30.55      3.67 o 
  -2  19  10       17.27       16.72      4.62 o 
  -1  19  10       59.75       63.51      5.85 o 
   0  19  10      140.12      126.63      7.13 o 
   1  19  10       49.70       46.08      4.08 o 
   2  19  10      309.32      333.12     16.19 o 
   3  19  10       35.92       25.26      4.92 o 
   4  19  10        0.10        2.77      4.66 o 
  -8  20  10       15.34       21.30      6.50 o 
  -7  20  10        1.11        4.66      3.27 o 
  -6  20  10        0.01        0.64      2.60 o 
  -5  20  10      105.56      109.20      4.58 o 
  -4  20  10       20.57       15.39      2.96 o 
  -3  20  10       17.54       31.77      5.50 o 
  -2  20  10      276.74      274.16      7.38 o 
  -1  20  10       64.19       71.30      4.50 o 
   0  20  10       36.69       29.32      5.12 o 
   1  20  10       29.29       24.96      3.68 o 
   2  20  10        7.04        5.46      3.28 o 
   3  20  10        0.13       -2.20      3.62 o 
  -7  21  10      124.56      121.54      5.00 o 
  -6  21  10        0.70       -2.96      3.04 o 
  -5  21  10        0.03       -1.57      2.56 o 
  -4  21  10       69.45       75.01      4.90 o 
  -3  21  10      122.09      140.16      6.72 o 
  -2  21  10       65.82       70.47      4.85 o 
  -1  21  10        0.26        2.04      3.70 o 
   0  21  10       20.15       16.21      4.70 o 
   1  21  10      138.52      136.54      9.05 o 
   2  21  10        0.21       -3.58      4.15 o 
   3  21  10       11.87       -0.86      4.14 o 
  -6  22  10       34.32       43.95      4.93 o 
  -5  22  10       16.04       14.85      3.17 o 
  -4  22  10       17.94       14.01      3.80 o 
  -3  22  10        7.53       15.17      3.56 o 
  -2  22  10        0.10       -0.25      3.04 o 
  -1  22  10      139.55      135.66     13.36 o 
   0  22  10      102.33      104.92      7.41 o 
   1  22  10      286.93      288.99     10.97 o 
   2  22  10       93.60       90.18      7.93 o 
  -5  23  10        1.04       -2.28      2.72 o 
  -4  23  10       16.60       12.62      3.71 o 
  -3  23  10       13.69       18.39      3.68 o 
  -2  23  10        6.76        6.59      3.46 o 
  -1  23  10       65.96       67.22      9.21 o 
   0  23  10      133.47      119.45      7.72 o 
 -13   0  11       53.40       57.81      8.53 o 
 -11   0  11      499.77      490.30     12.52 o 
  -9   0  11        0.53        2.92      2.41 o 
  -7   0  11        9.03        7.22      2.10 o 
  -5   0  11       30.41       30.59      2.59 o 
  -3   0  11     1001.01      992.70     10.11 o 
  -1   0  11       93.16       95.79      2.38 o 
   1   0  11      422.53      365.13      5.40 o 
   3   0  11       20.10       14.85      3.77 o 
   5   0  11       19.85       31.70     13.87 o 
   7   0  11      201.26      189.86     12.60 o 
 -13   1  11        0.17       -0.74      5.38 o 
 -12   1  11       34.05       30.32      3.13 o 
 -11   1  11       19.72       24.98      2.78 o 
 -10   1  11       17.16       18.78      2.46 o 
  -9   1  11        0.90        0.23      1.59 o 
  -8   1  11       61.94       65.64      2.89 o 
  -7   1  11       61.10       69.09      2.60 o 
  -6   1  11       68.34       74.43      2.28 o 
  -5   1  11       34.65       37.70      3.20 o 
  -4   1  11       11.39       10.80      1.09 o 
  -3   1  11     1179.60     1192.44      7.79 o 
  -2   1  11        2.73        2.92      0.86 o 
  -1   1  11      126.72      127.82      1.88 o 
   0   1  11        0.08       -1.35      0.79 o 
   1   1  11        5.21        6.02      1.00 o 
   2   1  11       17.31        6.75      2.11 o 
   3   1  11       14.35        9.71      2.46 o 
   4   1  11        0.63        2.61      2.43 o 
   5   1  11       22.78       21.61      3.27 o 
   6   1  11       25.76       32.71      5.11 o 
   7   1  11        0.29       -3.76      4.58 o 
   8   1  11       27.44       23.23      5.67 o 
 -13   2  11        4.91        1.46      3.45 o 
 -12   2  11       12.41       20.02      3.26 o 
 -11   2  11        5.44        0.55      1.97 o 
 -10   2  11       25.37       21.29      3.76 o 
  -9   2  11        0.61       -0.91      1.66 o 
  -8   2  11       49.44       59.67      3.22 o 
  -7   2  11       13.83       16.00      1.84 o 
  -6   2  11       21.67       27.53      2.23 o 
  -5   2  11       79.19       82.42      2.77 o 
  -4   2  11        5.59        6.43      1.33 o 
  -3   2  11      685.41      691.20      5.87 o 
  -2   2  11        3.06        1.84      0.81 o 
  -1   2  11       20.10       17.15      1.05 o 
   0   2  11      358.96      347.64      3.11 o 
   1   2  11      172.29      156.99      2.44 o 
   2   2  11        0.16        4.54      2.05 o 
   3   2  11        0.31       -0.99      2.05 o 
   4   2  11        4.88        2.99      2.30 o 
   5   2  11      295.54      311.99      7.32 o 
   6   2  11        5.56        7.88      3.28 o 
   7   2  11        5.19        8.50      4.78 o 
   8   2  11       22.73       23.34      5.51 o 
 -13   3  11        0.05       -0.68      3.18 o 
 -12   3  11        0.99        2.90      2.63 o 
 -11   3  11        7.30        1.10      2.37 o 
 -10   3  11       68.18       65.64      4.26 o 
  -9   3  11        0.05       -1.16      1.55 o 
  -8   3  11      660.00      665.13      9.55 o 
  -7   3  11      198.97      197.98      4.21 o 
  -6   3  11      201.86      209.56      4.34 o 
  -5   3  11        1.01        0.13      1.21 o 
  -4   3  11       19.59       20.90      1.27 o 
  -3   3  11      385.86      378.41      4.03 o 
  -2   3  11       17.85       15.63      1.04 o 
  -1   3  11       49.75       57.45      1.49 o 
   0   3  11       43.43       42.47      1.41 o 
   1   3  11      115.90      109.51      2.09 o 
   2   3  11      220.57      177.19      4.72 o 
   3   3  11        4.57        0.76      2.13 o 
   4   3  11       12.12        8.33      2.66 o 
   5   3  11      106.00      108.61      4.76 o 
   6   3  11      532.30      544.39     10.34 o 
   7   3  11        0.27       -3.64      4.00 o 
   8   3  11        3.07        7.03      8.13 o 
 -13   4  11       14.81       17.44      4.36 o 
 -12   4  11        1.82        3.60      2.65 o 
 -11   4  11       29.60       26.84      3.09 o 
 -10   4  11       60.40       65.14      4.34 o 
  -9   4  11       25.36       27.40      2.39 o 
  -8   4  11     1023.68     1011.97     11.32 o 
  -7   4  11        0.41       -1.07      1.37 o 
  -6   4  11       88.24      103.06      2.85 o 
  -5   4  11       51.67       57.27      2.12 o 
  -4   4  11        9.14       11.78      1.13 o 
  -3   4  11        5.56        8.07      1.02 o 
  -2   4  11      121.25      128.49      2.09 o 
  -1   4  11        1.90        0.50      0.91 o 
   0   4  11        0.07        0.26      0.91 o 
   1   4  11        1.08        3.07      1.09 o 
   2   4  11        1.03       -0.32      1.88 o 
   3   4  11       83.40       88.28      4.07 o 
   4   4  11       40.86       50.82      3.73 o 
   5   4  11       26.45       26.40      3.55 o 
   6   4  11        0.27       -2.83      3.01 o 
   7   4  11      124.32      126.76      7.75 o 
   8   4  11       32.86       40.34      6.28 o 
 -13   5  11        3.20        4.71      3.65 o 
 -12   5  11        3.05        4.27      3.41 o 
 -11   5  11       13.82       15.99      3.45 o 
 -10   5  11       18.46       19.93      2.40 o 
  -9   5  11       82.99       90.02      3.61 o 
  -8   5  11     1817.27     1765.84     16.96 o 
  -7   5  11        6.45        6.60      1.65 o 
  -6   5  11       70.74       75.08      3.03 o 
  -5   5  11        9.52       11.96      1.37 o 
  -4   5  11       37.96       40.87      1.59 o 
  -3   5  11      116.35      122.63      2.17 o 
  -2   5  11       41.73       45.01      1.48 o 
  -1   5  11      619.95      590.09      4.42 o 
   0   5  11     1034.54     1052.39      7.51 o 
   1   5  11        7.58        5.93      1.20 o 
   2   5  11        2.39        2.18      1.60 o 
   3   5  11        7.29        6.00      2.31 o 
   4   5  11        9.17        7.84      2.64 o 
   5   5  11      400.92      440.43      8.79 o 
   6   5  11       11.68        3.37      3.28 o 
   7   5  11      325.35      330.81     18.54 o 
   8   5  11        2.85        3.32      4.58 o 
 -13   6  11      108.79      111.37      8.73 o 
 -12   6  11       10.35        9.81      3.74 o 
 -11   6  11        4.15        3.06      2.28 o 
 -10   6  11      170.24      156.34      6.46 o 
  -9   6  11      136.87      139.13      4.20 o 
  -8   6  11       67.22       70.18      3.19 o 
  -7   6  11        3.22        2.69      1.54 o 
  -6   6  11        4.03        2.29      1.46 o 
  -5   6  11       12.25       16.29      1.58 o 
  -4   6  11        3.43        4.60      1.37 o 
  -3   6  11      446.77      428.32      4.44 o 
  -2   6  11       67.99       66.55      1.68 o 
  -1   6  11      812.90      798.94      5.72 o 
   0   6  11       47.47       54.93      1.80 o 
   1   6  11       32.37       33.88      1.70 o 
   2   6  11        3.27        6.91      1.80 o 
   3   6  11       36.43       43.84      3.36 o 
   4   6  11       45.96       53.65      3.82 o 
   5   6  11       11.41        7.85      3.04 o 
   6   6  11      178.74      179.16      6.21 o 
   7   6  11      227.19      229.34     10.61 o 
   8   6  11       53.70       55.97      7.10 o 
 -12   7  11       42.26       37.14      4.15 o 
 -11   7  11       53.00       51.24      3.71 o 
 -10   7  11       10.65        9.53      2.22 o 
  -9   7  11      236.64      249.50      5.44 o 
  -8   7  11      381.12      384.30      6.48 o 
  -7   7  11       65.23       56.37      2.85 o 
  -6   7  11       39.88       41.61      2.47 o 
  -5   7  11       24.96       27.74      1.98 o 
  -4   7  11       23.40       27.62      1.65 o 
  -3   7  11        1.75        3.18      1.04 o 
  -2   7  11      479.51      462.35      4.68 o 
  -1   7  11      594.95      592.06      5.81 o 
   0   7  11       16.56       19.73      1.63 o 
   1   7  11       13.44       12.98      1.61 o 
   2   7  11       37.37       35.92      3.19 o 
   3   7  11       13.71       13.29      2.62 o 
   4   7  11      198.03      194.03      5.63 o 
   5   7  11        5.08        0.94      2.60 o 
   6   7  11        0.31       -5.42      3.32 o 
   7   7  11        1.82       -2.37      4.10 o 
 -12   8  11        2.55        0.44      2.75 o 
 -11   8  11       27.88       26.42      3.84 o 
 -10   8  11       24.97       33.83      3.22 o 
  -9   8  11       16.93       18.64      2.56 o 
  -8   8  11       97.14      110.49      5.87 o 
  -7   8  11        2.20       -0.04      1.75 o 
  -6   8  11        9.61       12.05      2.05 o 
  -5   8  11       67.97       69.78      2.47 o 
  -4   8  11        3.47        3.44      1.10 o 
  -3   8  11      123.44      115.40      2.46 o 
  -2   8  11       68.08       65.98      1.92 o 
  -1   8  11      469.96      457.60      5.97 o 
   0   8  11      565.87      551.26      6.49 o 
   1   8  11        5.62        5.51      1.48 o 
   2   8  11       78.38       80.61      3.57 o 
   3   8  11        2.28        1.01      2.20 o 
   4   8  11      169.74      194.64      5.65 o 
   5   8  11        0.70       -2.80      2.58 o 
   6   8  11       43.92       43.75      5.80 o 
   7   8  11       40.59       44.80      6.47 o 
 -12   9  11       13.78       14.45      3.47 o 
 -11   9  11        1.13        1.78      2.42 o 
 -10   9  11        9.39        8.06      2.65 o 
  -9   9  11      114.75      116.19      4.58 o 
  -8   9  11      960.63      989.62     12.85 o 
  -7   9  11       35.94       35.69      2.86 o 
  -6   9  11       35.87       38.28      2.74 o 
  -5   9  11      109.26      110.23      3.23 o 
  -4   9  11        6.96        5.06      1.28 o 
  -3   9  11       13.72       15.36      1.38 o 
  -2   9  11        4.66        4.71      1.45 o 
  -1   9  11      720.00      699.50      8.47 o 
   0   9  11       14.03       16.65      1.89 o 
   1   9  11       17.32       14.16      2.20 o 
   2   9  11       67.20       72.30      3.51 o 
   3   9  11       12.79        9.27      2.44 o 
   4   9  11      163.25      175.46      5.42 o 
   5   9  11        0.05       -3.15      2.62 o 
   6   9  11        0.01        1.01      4.25 o 
   7   9  11        2.45        0.04      4.31 o 
 -12  10  11        0.04        3.10      2.92 o 
 -11  10  11       11.79       15.43      3.39 o 
 -10  10  11      241.93      253.47      7.48 o 
  -9  10  11      161.33      160.24      6.89 o 
  -8  10  11      301.96      313.55      6.70 o 
  -7  10  11        1.73        0.58      2.27 o 
  -6  10  11       33.38       35.38      2.77 o 
  -5  10  11        6.38        8.64      1.74 o 
  -4  10  11      118.18      103.45      2.96 o 
  -3  10  11       59.16       57.94      2.13 o 
  -2  10  11       69.56       63.10      2.20 o 
  -1  10  11        0.08       -0.34      1.57 o 
   0  10  11       61.62       60.38      4.62 o 
   1  10  11       50.91       50.29      2.75 o 
   2  10  11       81.48       79.06      4.33 o 
   3  10  11       27.22       24.79      2.91 o 
   4  10  11       65.82       79.24      8.63 o 
   5  10  11        3.65        5.44      3.01 o 
   6  10  11        1.24        0.68      4.30 o 
   7  10  11      203.47      232.16     10.09 o 
 -12  11  11       43.78       51.92      4.85 o 
 -11  11  11        1.49       -0.39      3.24 o 
 -10  11  11       45.28       64.62      4.72 o 
  -9  11  11        8.97       11.06      2.92 o 
  -8  11  11      445.97      436.11      8.01 o 
  -7  11  11       42.29       41.48      3.12 o 
  -6  11  11       63.43       61.71      3.31 o 
  -5  11  11        9.13        5.98      1.71 o 
  -4  11  11        1.11        1.49      1.39 o 
  -3  11  11      181.84      171.51      3.82 o 
  -2  11  11      199.67      186.17      4.03 o 
  -1  11  11       92.01       83.37      3.33 o 
   0  11  11       13.58       14.30      2.57 o 
   1  11  11      143.90      145.73      5.24 o 
   2  11  11       18.55       25.82      3.22 o 
   3  11  11       34.47       33.33      4.53 o 
   4  11  11       42.12       54.86      5.93 o 
   5  11  11       29.57       28.28      4.57 o 
   6  11  11        7.85       16.34      6.86 o 
   7  11  11      129.96      145.64      8.49 o 
 -11  12  11       79.11       77.59      6.55 o 
 -10  12  11       30.61       34.05      7.82 o 
  -9  12  11        1.08        1.28      3.08 o 
  -8  12  11      168.21      161.66      5.07 o 
  -7  12  11       31.81       28.71      2.87 o 
  -6  12  11       36.16       38.03      2.57 o 
  -5  12  11        1.65        2.92      1.69 o 
  -4  12  11      251.20      238.28      4.62 o 
  -3  12  11      114.59       99.62      3.13 o 
  -2  12  11       52.40       54.70      3.98 o 
  -1  12  11       28.12       29.89      2.58 o 
   0  12  11       25.05       25.00      2.92 o 
   1  12  11        0.37       -1.99      3.19 o 
   2  12  11      197.92      203.03      6.33 o 
   3  12  11        0.18        4.09      4.75 o 
   4  12  11      152.18      164.66      7.86 o 
   5  12  11       14.35       24.16      7.97 o 
   6  12  11       26.29       31.90      8.93 o 
 -11  13  11        1.17        3.07      3.91 o 
 -10  13  11       18.53       21.34      4.51 o 
  -9  13  11        6.42        6.77      3.03 o 
  -8  13  11        9.22       10.81      2.63 o 
  -7  13  11        1.00       -0.45      2.13 o 
  -6  13  11       69.55       71.07      3.52 o 
  -5  13  11       20.14       15.03      2.42 o 
  -4  13  11      320.57      294.02      5.24 o 
  -3  13  11      163.78      152.35      3.81 o 
  -2  13  11        9.29        5.91      2.12 o 
  -1  13  11        2.35       -0.10      2.22 o 
   0  13  11        9.83       11.38      2.55 o 
   1  13  11        7.08        1.10      3.10 o 
   2  13  11      167.59      173.47      6.01 o 
   3  13  11        2.95        4.78      3.27 o 
   4  13  11       29.49       32.93      4.49 o 
   5  13  11       10.53        4.47      7.02 o 
   6  13  11        0.56       -5.18      6.46 o 
 -11  14  11       40.17       53.22      6.00 o 
 -10  14  11        2.70        1.34      3.77 o 
  -9  14  11        1.13        1.64      2.90 o 
  -8  14  11       61.17       61.53      4.89 o 
  -7  14  11       80.67       79.60      4.81 o 
  -6  14  11        1.97       -0.54      2.07 o 
  -5  14  11       44.04       50.45      2.83 o 
  -4  14  11       48.81       49.00      2.76 o 
  -3  14  11      270.37      246.66      5.46 o 
  -2  14  11      298.02      286.31      5.90 o 
  -1  14  11       94.40       92.75      4.31 o 
   0  14  11      119.22      126.09      5.17 o 
   1  14  11       32.40       26.55      4.38 o 
   2  14  11        7.68       10.69      3.77 o 
   3  14  11        0.62        3.21      3.76 o 
   4  14  11        0.05        1.85      2.81 o 
   5  14  11       13.52       20.89      7.73 o 
   6  14  11        1.97        4.55      7.10 o 
 -10  15  11        0.14        1.15      6.34 o 
  -9  15  11       12.68       14.06      3.41 o 
  -8  15  11        0.40        4.05      2.86 o 
  -7  15  11        8.57        1.14      2.75 o 
  -6  15  11        9.24        8.43      2.43 o 
  -5  15  11       20.45       22.96      2.58 o 
  -4  15  11       19.75       21.59      2.34 o 
  -3  15  11        0.60       -2.15      1.68 o 
  -2  15  11      227.57      218.81     10.36 o 
  -1  15  11      104.51      102.10      4.60 o 
   0  15  11       15.84       15.44      4.00 o 
   1  15  11       12.69       17.99      4.26 o 
   2  15  11       32.77       50.31      8.61 o 
   3  15  11        0.70        0.12      3.21 o 
   4  15  11        9.77       11.65      5.46 o 
   5  15  11        1.92       -1.59      6.30 o 
 -10  16  11        1.51        2.95      3.86 o 
  -9  16  11        0.51        2.56      3.09 o 
  -8  16  11       24.05       19.08      3.62 o 
  -7  16  11        2.46        0.32      2.69 o 
  -6  16  11        3.18        1.80      2.31 o 
  -5  16  11        4.69        5.43      2.21 o 
  -4  16  11        0.33       -1.87      1.74 o 
  -3  16  11       10.94        9.84      2.44 o 
  -2  16  11      367.03      352.52      8.06 o 
  -1  16  11       24.88       20.17      3.24 o 
   0  16  11       51.28       55.05      3.08 o 
   1  16  11        2.08       -2.61      3.43 o 
   2  16  11        2.37        3.83      4.11 o 
   3  16  11        4.24       10.12      3.90 o 
   4  16  11        0.08        3.70      3.75 o 
   5  16  11       32.32       34.45      9.01 o 
  -9  17  11       45.12       37.91      5.37 o 
  -8  17  11        0.00        1.50      3.13 o 
  -7  17  11       32.66       36.90      3.53 o 
  -6  17  11       79.56       86.59      5.92 o 
  -5  17  11       28.43       32.51      2.82 o 
  -4  17  11        4.70        5.79      2.21 o 
  -3  17  11       18.74       14.11      3.42 o 
  -2  17  11       16.53       21.41      3.33 o 
  -1  17  11        8.47        6.85      2.89 o 
   0  17  11        1.23        0.89      4.86 o 
   1  17  11        2.61       -3.09      3.56 o 
   2  17  11        0.00        2.06      3.49 o 
   3  17  11       17.34       16.19      4.48 o 
   4  17  11       56.41       51.86      5.92 o 
  -9  18  11       14.88       14.96      4.69 o 
  -8  18  11       45.73       49.41      4.70 o 
  -7  18  11      197.45      206.29      5.93 o 
  -6  18  11        7.48        6.53      2.65 o 
  -5  18  11       25.30       19.53      2.61 o 
  -4  18  11       52.98       62.27      3.86 o 
  -3  18  11      139.39      142.05      6.23 o 
  -2  18  11        1.32       -2.30      2.66 o 
  -1  18  11      151.13      146.73      5.73 o 
   0  18  11       90.61       95.18      6.91 o 
   1  18  11       55.93       54.58      7.30 o 
   2  18  11        4.05        0.98      3.82 o 
   3  18  11       50.32       44.00      5.61 o 
   4  18  11       27.61       29.56      5.33 o 
  -8  19  11       42.27       49.19      4.07 o 
  -7  19  11      297.56      315.04      7.32 o 
  -6  19  11       16.86       12.59      3.04 o 
  -5  19  11        5.38        5.26      2.67 o 
  -4  19  11        0.52        2.12      2.99 o 
  -3  19  11       69.94       68.41      9.53 o 
  -2  19  11       11.96        6.38      3.15 o 
  -1  19  11      125.13      131.92      5.30 o 
   0  19  11       95.88      103.76     17.42 o 
   1  19  11      355.65      343.88     16.94 o 
   2  19  11       22.63       19.22      4.76 o 
   3  19  11       10.56        5.85      4.16 o 
  -7  20  11        3.30        4.30      2.97 o 
  -6  20  11        0.06       -1.58      2.56 o 
  -5  20  11        6.86        7.91      2.82 o 
  -4  20  11        2.66        2.78      3.12 o 
  -3  20  11       31.83       35.47      4.10 o 
  -2  20  11       75.89       74.69      4.84 o 
  -1  20  11       13.46       15.70      4.64 o 
   0  20  11       50.56       53.82      6.18 o 
   1  20  11      129.61      140.88      7.92 o 
   2  20  11       64.58       63.18      4.89 o 
   3  20  11       13.04        9.39      4.62 o 
  -7  21  11        0.56        1.48      3.53 o 
  -6  21  11       20.89       21.14      3.40 o 
  -5  21  11       14.96       13.32      3.06 o 
  -4  21  11       27.63       36.60      4.28 o 
  -3  21  11      123.07      124.94      5.58 o 
  -2  21  11        7.64        4.12      3.23 o 
  -1  21  11       31.58       28.33      5.27 o 
   0  21  11       47.65       38.88      5.79 o 
   1  21  11        2.86        2.56      4.38 o 
   2  21  11        0.71       -2.00      3.04 o 
  -5  22  11       20.60       18.87      3.94 o 
  -4  22  11        0.26       -1.29      3.22 o 
  -3  22  11       33.42       32.76      4.26 o 
  -2  22  11      108.34      114.40      5.44 o 
  -1  22  11        7.72        2.42      4.21 o 
   0  22  11        0.49       -1.69      4.09 o 
  -3  23  11        0.23       -0.58      3.23 o 
  -2  23  11       16.76       16.76      4.99 o 
 -12   0  12        0.77        4.00      3.47 o 
 -10   0  12       11.33       10.90      3.32 o 
  -8   0  12      496.23      536.32     15.99 o 
  -6   0  12       61.28       69.36      5.00 o 
  -4   0  12       21.57       18.11      1.81 o 
  -2   0  12      576.83      564.59      6.49 o 
   0   0  12      366.79      339.61      5.17 o 
   2   0  12        1.74        1.09      4.39 o 
   4   0  12       34.77       28.48      4.92 o 
   6   0  12      722.05      749.30     25.04 o 
 -13   1  12       24.18       16.26      5.40 o 
 -12   1  12       64.24       62.89      3.97 o 
 -11   1  12       65.59       63.08      3.81 o 
 -10   1  12        3.30        3.00      2.09 o 
  -9   1  12        8.26        7.16      2.11 o 
  -8   1  12       25.68       30.66      2.70 o 
  -7   1  12      152.10      166.20      4.54 o 
  -6   1  12        0.27        2.17      1.38 o 
  -5   1  12       16.81       19.56      2.17 o 
  -4   1  12        0.70        0.20      0.97 o 
  -3   1  12       90.97       85.34      2.02 o 
  -2   1  12      104.41      108.64      1.92 o 
  -1   1  12        3.35        2.87      0.95 o 
   0   1  12       53.12       50.90      1.80 o 
   1   1  12       73.44       68.86      2.20 o 
   2   1  12        2.39       -2.86      1.85 o 
   3   1  12       34.19       38.42      3.42 o 
   4   1  12       53.46       58.88      4.19 o 
   5   1  12        0.03        0.25      3.03 o 
   6   1  12        0.05       -5.26      5.26 o 
   7   1  12       85.50       73.05      8.77 o 
 -13   2  12        1.89        2.91      2.90 o 
 -12   2  12        2.08       -0.14      2.58 o 
 -11   2  12       22.05       27.89      3.88 o 
 -10   2  12       12.94       15.32      2.46 o 
  -9   2  12        2.00        0.22      1.98 o 
  -8   2  12        0.11       -1.52      2.27 o 
  -7   2  12        0.16       -2.63      1.61 o 
  -6   2  12        7.23        6.74      1.48 o 
  -5   2  12        1.02        2.22      1.25 o 
  -4   2  12       87.35       90.26      2.96 o 
  -3   2  12      674.43      659.10      5.57 o 
  -2   2  12      939.09      929.38      6.17 o 
  -1   2  12        0.02       -1.46      0.91 o 
   0   2  12        0.20       -1.72      0.94 o 
   1   2  12        0.10       -0.56      1.30 o 
   2   2  12        1.97        2.11      2.09 o 
   3   2  12       22.11       31.68      3.17 o 
   4   2  12        5.30        5.06      2.73 o 
   5   2  12     1130.19     1209.01     16.53 o 
   6   2  12       93.78      101.13      7.90 o 
   7   2  12        4.01       -1.76      4.36 o 
 -13   3  12        0.10       -0.48      3.31 o 
 -12   3  12        3.01        0.89      2.68 o 
 -11   3  12      259.00      279.07      8.10 o 
 -10   3  12       14.69       13.74      3.34 o 
  -9   3  12       12.24       19.17      3.07 o 
  -8   3  12      149.77      148.90      4.91 o 
  -7   3  12       87.78       86.91      3.16 o 
  -6   3  12       67.03       69.85      2.83 o 
  -5   3  12       15.75       18.40      1.99 o 
  -4   3  12       57.03       58.49      1.97 o 
  -3   3  12      427.73      423.86      4.22 o 
  -2   3  12      424.54      422.31      4.19 o 
  -1   3  12       24.54       24.25      1.32 o 
   0   3  12      149.63      144.85      2.44 o 
   1   3  12      451.78      407.87      6.67 o 
   2   3  12        1.56        0.41      2.56 o 
   3   3  12      137.74      141.88      4.73 o 
   4   3  12       68.55       70.41      4.39 o 
   5   3  12        6.68        6.94      3.25 o 
   6   3  12      427.34      474.17     17.38 o 
   7   3  12       16.58       12.64      8.69 o 
 -13   4  12        1.05       -3.05      3.18 o 
 -12   4  12        2.08       -1.04      2.68 o 
 -11   4  12      149.37      152.76      5.53 o 
 -10   4  12       84.69       81.38      6.84 o 
  -9   4  12       14.84       17.08      2.62 o 
  -8   4  12        8.39        9.58      1.93 o 
  -7   4  12       10.15        6.81      1.69 o 
  -6   4  12       16.36       20.86      1.79 o 
  -5   4  12       88.81       80.88      2.64 o 
  -4   4  12       19.65       21.03      1.44 o 
  -3   4  12       24.88       23.65      1.44 o 
  -2   4  12        0.01       -1.03      0.92 o 
  -1   4  12       55.72       60.52      1.83 o 
   0   4  12      121.96      119.03      2.40 o 
   1   4  12       59.71       58.44      2.64 o 
   2   4  12       44.77       63.28      3.74 o 
   3   4  12       68.49       80.25      3.98 o 
   4   4  12       47.29       54.93      4.08 o 
   5   4  12      232.00      251.85      6.97 o 
   6   4  12       43.19       45.05      6.12 o 
   7   4  12        4.53       -2.03      5.34 o 
 -12   5  12        9.90        9.11      3.70 o 
 -11   5  12       25.99       25.48      3.49 o 
 -10   5  12       65.28       69.47      5.47 o 
  -9   5  12       82.80       76.84      3.88 o 
  -8   5  12       30.33       30.30      2.48 o 
  -7   5  12       23.94       20.10      2.40 o 
  -6   5  12        3.44        2.90      1.52 o 
  -5   5  12       83.58       85.24      2.43 o 
  -4   5  12       32.06       38.02      1.72 o 
  -3   5  12       63.77       63.27      2.04 o 
  -2   5  12       92.07       98.84      2.08 o 
  -1   5  12        7.94        6.42      1.56 o 
   0   5  12      913.78      871.59      8.20 o 
   1   5  12       20.24       19.40      1.67 o 
   2   5  12      124.77      135.40      7.63 o 
   3   5  12       23.81       34.52      3.77 o 
   4   5  12      125.27      130.00      4.94 o 
   5   5  12        7.65        4.67      3.28 o 
   6   5  12        7.18        9.60      4.50 o 
   7   5  12      107.83      104.43      7.97 o 
 -12   6  12        0.47        4.33      2.87 o 
 -11   6  12       66.62       61.25      4.64 o 
 -10   6  12        2.43        5.49      2.23 o 
  -9   6  12       71.70       69.46      3.71 o 
  -8   6  12       97.73       95.97      3.54 o 
  -7   6  12        0.58       -0.66      1.53 o 
  -6   6  12        2.14       -1.27      1.46 o 
  -5   6  12        0.55        1.44      1.43 o 
  -4   6  12      108.18      109.11      2.47 o 
  -3   6  12      184.34      186.23      3.08 o 
  -2   6  12      285.30      282.30      3.80 o 
  -1   6  12       14.48       13.81      1.45 o 
   0   6  12      437.74      436.70      5.91 o 
   1   6  12       27.13       25.80      2.29 o 
   2   6  12       33.43       46.49      3.32 o 
   3   6  12       75.49       86.98      4.05 o 
   4   6  12        0.12       -3.35      2.51 o 
   5   6  12       32.39       33.93      4.05 o 
   6   6  12      250.31      249.95     10.05 o 
   7   6  12        6.12        6.64      4.96 o 
 -12   7  12       24.08       18.23      4.44 o 
 -11   7  12       73.07       74.94      4.48 o 
 -10   7  12       91.47       86.07      3.88 o 
  -9   7  12       24.32       29.51      2.68 o 
  -8   7  12        1.31        1.86      1.79 o 
  -7   7  12       56.55       60.69      3.04 o 
  -6   7  12        6.28        4.96      1.69 o 
  -5   7  12       21.50       23.55      1.87 o 
  -4   7  12        7.91        9.85      1.31 o 
  -3   7  12       41.87       44.72      2.97 o 
  -2   7  12      198.77      198.11      3.22 o 
  -1   7  12      245.68      239.86      4.43 o 
   0   7  12      129.92      126.92      3.11 o 
   1   7  12      133.23      127.49      3.39 o 
   2   7  12       27.29       34.56      5.52 o 
   3   7  12       36.24       35.29      3.43 o 
   4   7  12        6.98        6.48      2.88 o 
   5   7  12       12.98       13.43      3.52 o 
   6   7  12       14.59       13.37      4.89 o 
   7   7  12       35.87       38.31      6.28 o 
 -12   8  12       17.84       18.69      4.50 o 
 -11   8  12        8.86        6.16      2.69 o 
 -10   8  12      122.03      135.11      4.61 o 
  -9   8  12        2.93        3.10      2.03 o 
  -8   8  12      154.51      155.23      4.42 o 
  -7   8  12        0.22       -0.85      1.65 o 
  -6   8  12       15.83       17.80      2.19 o 
  -5   8  12       31.09       30.14      2.04 o 
  -4   8  12        2.47        2.65      1.20 o 
  -3   8  12       24.60       23.76      2.00 o 
  -2   8  12      439.78      437.60      5.24 o 
  -1   8  12       15.72       15.55      2.17 o 
   0   8  12       71.22       72.33      2.86 o 
   1   8  12       34.81       39.69      2.54 o 
   2   8  12        0.07       -1.71      1.96 o 
   3   8  12       81.00       92.12      5.00 o 
   4   8  12        4.99        5.64      2.80 o 
   5   8  12       35.94       30.90      4.48 o 
   6   8  12        5.68        8.00      4.71 o 
   7   8  12       15.54       18.72      5.62 o 
 -12   9  12        4.75        1.81      3.09 o 
 -11   9  12        5.28        8.32      3.20 o 
 -10   9  12      293.24      299.10      7.26 o 
  -9   9  12        5.42       10.75      2.56 o 
  -8   9  12       58.02       65.15      3.30 o 
  -7   9  12       11.48        7.46      1.94 o 
  -6   9  12       41.24       43.40      2.72 o 
  -5   9  12       90.10       81.41      2.81 o 
  -4   9  12       41.23       43.18      2.27 o 
  -3   9  12        0.46        0.36      1.39 o 
  -2   9  12       26.23       18.35      1.81 o 
  -1   9  12      419.31      404.86      6.79 o 
   0   9  12       47.81       51.03      2.65 o 
   1   9  12       68.10       70.22      4.50 o 
   2   9  12       71.72       76.12      4.49 o 
   3   9  12      317.50      336.32      8.58 o 
   4   9  12        8.80        6.43      3.66 o 
   5   9  12        0.24       -4.46      3.29 o 
   6   9  12       90.98       96.00     10.17 o 
 -12  10  12        0.49        2.63      3.19 o 
 -11  10  12        8.62       10.00      2.94 o 
 -10  10  12       45.60       42.17      3.77 o 
  -9  10  12       82.68       93.36      3.87 o 
  -8  10  12       22.05       15.25      2.69 o 
  -7  10  12        3.97        4.54      2.22 o 
  -6  10  12       61.68       62.77      3.50 o 
  -5  10  12        4.70        2.84      1.56 o 
  -4  10  12       16.29       16.62      1.68 o 
  -3  10  12       94.10       95.57      3.93 o 
  -2  10  12      195.62      200.11      4.84 o 
  -1  10  12      142.38      151.98      4.23 o 
   0  10  12      274.31      272.00      6.42 o 
   1  10  12        1.48        2.21      2.38 o 
   2  10  12       17.32       21.99      4.01 o 
   3  10  12        7.17       21.90      9.89 o 
   4  10  12        2.63       -1.44      4.06 o 
   5  10  12       25.19       16.98     10.61 o 
   6  10  12        3.72        7.45      4.87 o 
 -11  11  12       12.40       18.49      3.70 o 
 -10  11  12      135.79      158.35      5.64 o 
  -9  11  12        0.14        2.00      2.40 o 
  -8  11  12       67.81       56.79      3.73 o 
  -7  11  12      173.48      164.07      5.28 o 
  -6  11  12        0.21        0.22      1.66 o 
  -5  11  12       91.49       90.09      3.24 o 
  -4  11  12        0.90        0.03      1.45 o 
  -3  11  12        1.07       -2.83      1.72 o 
  -2  11  12     1314.97     1294.64     15.03 o 
  -1  11  12        0.59       -0.47      1.89 o 
   0  11  12       32.78       32.71      3.14 o 
   1  11  12       35.17       45.18      3.86 o 
   2  11  12       19.19       18.65      3.32 o 
   3  11  12      113.21      112.19      5.23 o 
   4  11  12      157.43      177.96      8.59 o 
   5  11  12       22.80       19.78      8.05 o 
   6  11  12        0.04       -4.55      6.70 o 
 -11  12  12        1.00        4.96      3.14 o 
 -10  12  12        5.67        6.70      3.22 o 
  -9  12  12        1.14        0.99      2.78 o 
  -8  12  12       31.98       31.51      3.19 o 
  -7  12  12        0.08        2.75      2.22 o 
  -6  12  12        5.89        6.27      1.96 o 
  -5  12  12       42.22       39.67      2.69 o 
  -4  12  12      101.50       96.52      3.26 o 
  -3  12  12        0.27        1.38      1.51 o 
  -2  12  12      647.38      632.03      9.27 o 
  -1  12  12        2.36        2.93      1.94 o 
   0  12  12        0.15       -2.94      2.22 o 
   1  12  12      105.80       94.18      7.97 o 
   2  12  12       65.39       76.85      4.61 o 
   3  12  12       66.12       69.94      5.67 o 
   4  12  12      189.86      181.48     12.60 o 
   5  12  12      101.14      117.77     12.52 o 
   6  12  12      307.00      350.29     18.10 o 
 -11  13  12        7.28        1.58      3.88 o 
 -10  13  12       47.79       47.94      4.86 o 
  -9  13  12       38.52       35.48      3.99 o 
  -8  13  12      100.70       99.71      4.41 o 
  -7  13  12      140.90      138.85      4.86 o 
  -6  13  12        3.03        2.22      2.11 o 
  -5  13  12       82.70       81.88      3.26 o 
  -4  13  12      236.89      233.64      4.82 o 
  -3  13  12       18.40       21.24      2.23 o 
  -2  13  12      368.44      349.41      6.69 o 
  -1  13  12       21.52       24.35      5.03 o 
   0  13  12       35.07       37.98      3.39 o 
   1  13  12       42.68       40.09      5.02 o 
   2  13  12        1.30        3.60      2.97 o 
   3  13  12       73.70       82.14      9.87 o 
   4  13  12       48.06       66.74     10.37 o 
   5  13  12       18.49       27.91      8.61 o 
 -10  14  12        9.27       12.96      3.54 o 
  -9  14  12       96.24      104.67      6.66 o 
  -8  14  12        0.57       -0.52      3.71 o 
  -7  14  12      168.58      161.74      6.15 o 
  -6  14  12       13.61       12.80      3.78 o 
  -5  14  12       12.25       13.90      2.18 o 
  -4  14  12       23.02       24.58      2.57 o 
  -3  14  12       44.55       46.82      3.26 o 
  -2  14  12      334.38      346.78      6.75 o 
  -1  14  12       38.57       43.76      3.74 o 
   0  14  12       17.19       24.80      3.33 o 
   1  14  12       29.88       32.57      4.77 o 
   2  14  12        0.44       -1.56      3.99 o 
   3  14  12        8.68        8.79      3.81 o 
   4  14  12        1.31       -5.26      5.82 o 
   5  14  12        6.31       -2.47      7.10 o 
 -10  15  12        0.23        5.47      4.11 o 
  -9  15  12       38.54       34.53      4.23 o 
  -8  15  12        3.84        2.62      2.99 o 
  -7  15  12      209.20      222.55      5.94 o 
  -6  15  12       46.22       51.41      3.56 o 
  -5  15  12        1.62        0.62      1.92 o 
  -4  15  12       35.76       32.38      2.67 o 
  -3  15  12        5.70        3.78      2.82 o 
  -2  15  12        2.94        1.45      2.71 o 
  -1  15  12       32.63       35.32      3.65 o 
   0  15  12       54.73       56.64      8.65 o 
   1  15  12      261.50      259.57     11.56 o 
   2  15  12       26.93       24.30      4.55 o 
   3  15  12        1.21        1.72      3.49 o 
   4  15  12       13.71       17.54      7.89 o 
   5  15  12        6.20       10.37      8.21 o 
  -9  16  12        0.26        2.01      3.18 o 
  -8  16  12        0.09        3.68      3.12 o 
  -7  16  12       48.29       51.84      3.84 o 
  -6  16  12       33.72       29.10      3.24 o 
  -5  16  12        2.50        1.27      2.08 o 
  -4  16  12       19.64       17.38      2.48 o 
  -3  16  12       89.49       84.27      4.01 o 
  -2  16  12       25.86       27.47      3.64 o 
  -1  16  12       33.16       45.59      3.99 o 
   0  16  12      184.40      194.36     12.88 o 
   1  16  12       19.84       18.48      4.31 o 
   2  16  12        3.24        3.82      3.77 o 
   3  16  12        0.18        0.74      3.64 o 
   4  16  12       11.64        8.37      7.18 o 
  -9  17  12        5.89       13.77      3.71 o 
  -8  17  12       14.07       14.96      3.72 o 
  -7  17  12       90.46       86.94      4.53 o 
  -6  17  12       24.15       25.83      3.40 o 
  -5  17  12       46.30       56.75      3.35 o 
  -4  17  12       25.06       26.67      3.34 o 
  -3  17  12       17.94       20.23      3.51 o 
  -2  17  12       26.29       29.45      3.82 o 
  -1  17  12       42.83       43.88      4.06 o 
   0  17  12      163.30      161.39      7.85 o 
   1  17  12       59.97       60.76      9.17 o 
   2  17  12       11.65       12.09      4.39 o 
   3  17  12       50.56       61.76      6.28 o 
   4  17  12      345.36      322.94     40.59 o 
  -8  18  12        6.03        3.96      2.90 o 
  -7  18  12        4.45        3.91      3.82 o 
  -6  18  12       35.13       33.37      3.06 o 
  -5  18  12       33.88       48.48      3.26 o 
  -4  18  12      258.58      268.56      7.60 o 
  -3  18  12       21.07       21.11      3.69 o 
  -2  18  12       66.20       69.61      7.12 o 
  -1  18  12       35.04       34.40      3.87 o 
   0  18  12        2.33        4.66      4.00 o 
   1  18  12       11.40       11.82      4.35 o 
   2  18  12       14.93       12.16      4.42 o 
   3  18  12        6.66        6.52      4.35 o 
  -8  19  12       40.21       40.60      3.91 o 
  -7  19  12       19.50       17.83      3.34 o 
  -6  19  12        9.53        9.16      2.60 o 
  -5  19  12       26.25       30.09      3.47 o 
  -4  19  12       79.05       82.90      5.06 o 
  -3  19  12        4.22        9.49      3.35 o 
  -2  19  12        6.34        0.45      3.01 o 
  -1  19  12       56.17       61.12      6.34 o 
   0  19  12      209.98      208.65      9.24 o 
   1  19  12       48.83       52.76      6.23 o 
   2  19  12       54.54       56.40      6.62 o 
  -7  20  12        0.06        0.65      2.92 o 
  -6  20  12        2.84        0.70      2.82 o 
  -5  20  12       36.46       34.67      4.38 o 
  -4  20  12       44.74       61.20      4.96 o 
  -3  20  12       54.11       63.00      4.94 o 
  -2  20  12       12.27       13.49      3.46 o 
  -1  20  12       13.78        7.26      4.98 o 
   0  20  12        1.80        8.25      4.50 o 
   1  20  12        0.03        0.55      4.14 o 
  -6  21  12        3.40       -0.94      3.65 o 
  -5  21  12        0.62       -0.82      3.83 o 
  -4  21  12       84.55       92.65      6.62 o 
  -3  21  12       37.80       39.45      4.40 o 
  -2  21  12       34.10       32.30      5.72 o 
  -1  21  12        1.05       -0.55      4.35 o 
   0  21  12      300.86      305.44     13.79 o 
  -3  22  12        4.85        0.58      3.50 o 
  -2  22  12        1.20        3.03      5.82 o 
 -11   0  13        9.39       15.81      3.76 o 
  -9   0  13       41.08       39.95      4.55 o 
  -7   0  13      326.29      330.31     12.32 o 
  -5   0  13        8.30        7.11      2.82 o 
  -3   0  13       94.72       93.62      3.35 o 
  -1   0  13      442.93      431.63      7.37 o 
   1   0  13        2.54        2.19      2.05 o 
   3   0  13       34.96       35.88      5.04 o 
   5   0  13      336.52      325.65     15.79 o 
   7   0  13        2.02       -1.12      6.06 o 
 -12   1  13      181.33      173.68      6.86 o 
 -11   1  13        0.11        0.28      2.12 o 
 -10   1  13       13.50       11.75      2.63 o 
  -9   1  13       12.66       11.17      2.33 o 
  -8   1  13      330.51      335.44      6.85 o 
  -7   1  13        0.28        1.35      1.71 o 
  -6   1  13       10.37        9.64      1.98 o 
  -5   1  13       73.89       67.49      3.23 o 
  -4   1  13        2.31        0.80      1.26 o 
  -3   1  13       32.27       36.97      2.04 o 
  -2   1  13      579.94      575.29      4.93 o 
  -1   1  13        5.98        3.79      1.11 o 
   0   1  13       65.64       57.68      2.32 o 
   1   1  13       99.29       90.52      2.66 o 
   2   1  13        2.43       -1.46      2.15 o 
   3   1  13        6.99        2.26      2.56 o 
   4   1  13       91.16      104.08      4.85 o 
   5   1  13       73.03       77.88      7.24 o 
   6   1  13        1.30       -1.28      4.09 o 
   7   1  13       26.47       24.88      5.83 o 
 -12   2  13        5.65       10.23      3.16 o 
 -11   2  13        0.09       -2.17      2.40 o 
 -10   2  13        6.44        6.99      2.77 o 
  -9   2  13        1.30        0.99      2.36 o 
  -8   2  13       62.24       63.62      3.58 o 
  -7   2  13      100.30      107.42      4.05 o 
  -6   2  13        1.63        1.86      1.69 o 
  -5   2  13       78.83       80.60      2.63 o 
  -4   2  13       19.40       19.72      1.53 o 
  -3   2  13      537.09      519.01      5.43 o 
  -2   2  13      169.68      175.08      2.78 o 
  -1   2  13       13.94       13.21      1.28 o 
   0   2  13      357.83      304.74      3.79 o 
   1   2  13       22.55       27.86      3.28 o 
   2   2  13        0.29        1.20      2.25 o 
   3   2  13       15.51       11.36      2.82 o 
   4   2  13       58.68       73.45      7.64 o 
   5   2  13      631.56      649.30     16.04 o 
   6   2  13        7.14        6.79      4.62 o 
 -12   3  13       32.79       29.86      3.50 o 
 -11   3  13        7.95        8.45      2.66 o 
 -10   3  13        0.47        1.20      2.29 o 
  -9   3  13      124.03      133.43      5.66 o 
  -8   3  13        0.38       -0.57      1.85 o 
  -7   3  13       52.61       58.99      3.32 o 
  -6   3  13        8.16        7.72      1.72 o 
  -5   3  13       16.09       19.04      1.80 o 
  -4   3  13       18.62       20.19      1.65 o 
  -3   3  13      289.67      275.52      4.21 o 
  -2   3  13      646.59      642.51      5.87 o 
  -1   3  13      138.26      131.93      2.73 o 
   0   3  13       19.43       23.26      1.63 o 
   1   3  13        0.81        0.75      1.37 o 
   2   3  13       38.34       34.89      3.26 o 
   3   3  13      209.13      242.17      6.26 o 
   4   3  13      184.07      175.84      5.82 o 
   5   3  13        4.53        1.46      5.10 o 
   6   3  13       30.58       24.31      5.57 o 
 -12   4  13        0.01        0.41      2.78 o 
 -11   4  13       28.98       32.52      4.09 o 
 -10   4  13      163.44      158.68      5.48 o 
  -9   4  13       20.50       22.56      2.84 o 
  -8   4  13       33.44       34.93      3.01 o 
  -7   4  13       51.09       53.40      3.49 o 
  -6   4  13        5.35        4.33      1.70 o 
  -5   4  13      848.40      794.80      8.46 o 
  -4   4  13       45.31       48.71      2.09 o 
  -3   4  13       46.40       48.25      2.00 o 
  -2   4  13      528.78      512.36      5.09 o 
  -1   4  13       30.43       26.64      1.61 o 
   0   4  13       48.07       51.02      2.40 o 
   1   4  13        0.98        1.51      1.40 o 
   2   4  13       19.22       21.46      2.94 o 
   3   4  13       98.11      114.08      4.62 o 
   4   4  13       85.42      103.65      4.81 o 
   5   4  13        9.25       10.28      4.78 o 
   6   4  13       91.92      102.57      7.75 o 
 -12   5  13        3.07        3.92      3.61 o 
 -11   5  13        2.55       -0.83      2.58 o 
 -10   5  13       43.81       45.49      6.93 o 
  -9   5  13       14.08       13.62      2.59 o 
  -8   5  13       20.31       21.69      2.37 o 
  -7   5  13       29.25       25.40      2.35 o 
  -6   5  13       42.93       47.34      2.69 o 
  -5   5  13      218.46      211.27      4.04 o 
  -4   5  13       15.50       14.11      2.52 o 
  -3   5  13      311.75      294.77      4.27 o 
  -2   5  13       59.25       58.21      2.33 o 
  -1   5  13       53.62       59.69      2.17 o 
   0   5  13       69.67       75.28      2.61 o 
   1   5  13        1.55        1.30      1.41 o 
   2   5  13       30.49       38.59      4.36 o 
   3   5  13      155.10      160.57      5.27 o 
   4   5  13        0.30       -5.36      2.68 o 
   5   5  13      363.28      403.86     12.49 o 
   6   5  13       15.12       14.53      5.66 o 
 -12   6  13       41.68       46.97      4.65 o 
 -11   6  13       37.43       46.85      3.89 o 
 -10   6  13        0.21        8.16      2.79 o 
  -9   6  13        7.52        3.91      2.06 o 
  -8   6  13        6.84        4.39      1.92 o 
  -7   6  13       28.20       28.35      2.74 o 
  -6   6  13       35.53       30.75      2.42 o 
  -5   6  13      175.04      170.74      3.68 o 
  -4   6  13      110.32      114.06      2.81 o 
  -3   6  13     1102.19     1072.78      9.57 o 
  -2   6  13      442.65      438.75      4.97 o 
  -1   6  13        3.55        2.51      1.52 o 
   0   6  13        7.21        9.72      1.65 o 
   1   6  13        2.06        1.57      1.65 o 
   2   6  13      116.82      130.34      6.93 o 
   3   6  13      408.04      420.59      8.30 o 
   4   6  13       12.20        8.73      3.71 o 
   5   6  13       19.57       19.85      5.10 o 
   6   6  13       11.65       16.22      5.13 o 
 -12   7  13       15.93       24.85      4.02 o 
 -11   7  13      267.55      257.75      8.31 o 
 -10   7  13     1564.51     1571.56     24.39 o 
  -9   7  13        4.10        4.57      2.13 o 
  -8   7  13       16.66       12.27      3.09 o 
  -7   7  13        1.31        0.92      1.73 o 
  -6   7  13       36.36       34.81      2.56 o 
  -5   7  13        0.17        0.83      1.43 o 
  -4   7  13        1.10        0.89      1.31 o 
  -3   7  13      211.79      210.57      3.68 o 
  -2   7  13      636.82      631.80      7.25 o 
  -1   7  13       53.79       53.15      4.47 o 
   0   7  13       16.00       17.05      2.03 o 
   1   7  13       16.49       15.18      2.50 o 
   2   7  13      132.19      131.60      5.57 o 
   3   7  13        2.95        5.76      3.29 o 
   4   7  13       47.10       43.92      4.11 o 
   5   7  13       29.61       24.10      5.24 o 
   6   7  13       28.70       27.79      5.64 o 
 -12   8  13        5.62        5.14      3.25 o 
 -11   8  13       29.90       31.55      3.57 o 
 -10   8  13      105.87      123.26      5.97 o 
  -9   8  13        2.58        3.82      2.15 o 
  -8   8  13       40.96       39.33      2.93 o 
  -7   8  13        0.36       -0.20      1.78 o 
  -6   8  13       27.73       27.59      2.44 o 
  -5   8  13      184.90      180.07      3.52 o 
  -4   8  13       74.23       70.43      2.46 o 
  -3   8  13       11.65       12.09      1.65 o 
  -2   8  13      702.37      707.85      9.77 o 
  -1   8  13       39.14       33.39      2.70 o 
   0   8  13        1.61        1.53      2.11 o 
   1   8  13        0.77        5.59      2.56 o 
   2   8  13      173.13      192.62      8.14 o 
   3   8  13       49.99       55.47      7.51 o 
   4   8  13       37.45       34.02      5.92 o 
   5   8  13       27.95       26.43      7.69 o 
   6   8  13        0.01       -3.23      4.36 o 
 -11   9  13       35.77       33.67      3.71 o 
 -10   9  13      450.29      445.41      8.00 o 
  -9   9  13        0.19        0.83      2.07 o 
  -8   9  13       21.65       22.57      2.60 o 
  -7   9  13       13.26        9.38      2.16 o 
  -6   9  13       27.71       26.43      4.11 o 
  -5   9  13       63.37       59.21      2.42 o 
  -4   9  13       23.36       20.33      2.07 o 
  -3   9  13        3.25        1.09      1.57 o 
  -2   9  13     1072.50     1070.31     13.11 o 
  -1   9  13       30.41       33.23      2.72 o 
   0   9  13       33.34       29.90      2.39 o 
   1   9  13       37.90       36.87      4.86 o 
   2   9  13      167.20      170.12      7.80 o 
   3   9  13        4.47        3.90      4.70 o 
   4   9  13        0.15       -5.74      5.66 o 
   5   9  13       19.05       21.93      7.97 o 
   6   9  13      226.96      278.45     16.59 o 
 -11  10  13       44.50       46.81      4.02 o 
 -10  10  13        8.55       10.16      2.81 o 
  -9  10  13       17.67       12.32      4.05 o 
  -8  10  13        9.11        9.83      2.28 o 
  -7  10  13      144.79      147.03      4.42 o 
  -6  10  13      180.83      174.56      4.04 o 
  -5  10  13      194.87      175.58      3.85 o 
  -4  10  13       15.52       17.52      1.82 o 
  -3  10  13      139.59      128.71      3.32 o 
  -2  10  13       74.69       71.04      3.50 o 
  -1  10  13        1.36       -2.69      2.01 o 
   0  10  13      181.71      190.01      5.59 o 
   1  10  13       19.72       22.31      4.37 o 
   2  10  13      105.88      111.35      6.64 o 
   3  10  13       52.32       65.08     12.60 o 
   4  10  13        7.86        8.45      6.78 o 
   5  10  13        5.00        0.56      6.78 o 
 -11  11  13        0.00        1.51      2.73 o 
 -10  11  13        2.51        5.11      2.73 o 
  -9  11  13       17.31       19.93      2.79 o 
  -8  11  13       16.71       14.58      2.55 o 
  -7  11  13       79.52       77.08      3.71 o 
  -6  11  13        3.90        4.15      1.82 o 
  -5  11  13       32.96       32.31      2.14 o 
  -4  11  13       14.38       15.22      2.75 o 
  -3  11  13        5.34        4.59      1.80 o 
  -2  11  13       76.28       74.99      3.65 o 
  -1  11  13       82.48       83.48      3.67 o 
   0  11  13       15.76       18.19      2.90 o 
   1  11  13       25.45       22.16      3.41 o 
   2  11  13        4.04        7.08      2.94 o 
   3  11  13       70.30       79.59      6.96 o 
   4  11  13       83.58       81.97     10.84 o 
   5  11  13      258.81      302.93     16.51 o 
 -11  12  13        0.01        0.29      2.71 o 
 -10  12  13       19.11       18.46      3.34 o 
  -9  12  13        2.49        2.36      2.38 o 
  -8  12  13        4.91        6.01      2.30 o 
  -7  12  13      189.67      188.70      5.03 o 
  -6  12  13       42.27       34.57      2.55 o 
  -5  12  13       21.79       21.36      2.39 o 
  -4  12  13      124.87      118.92      4.26 o 
  -3  12  13      101.14      105.68      5.49 o 
  -2  12  13       12.15        4.94      2.64 o 
  -1  12  13        3.24        4.09      2.14 o 
   0  12  13       35.18       45.03      3.64 o 
   1  12  13       40.02       48.85      5.21 o 
   2  12  13       43.43       44.50      4.28 o 
   3  12  13       32.72       29.02      7.89 o 
   4  12  13        9.82        6.14      6.78 o 
   5  12  13       32.55       33.97      9.33 o 
 -10  13  13       14.55       15.95      3.24 o 
  -9  13  13        1.45        2.43      2.59 o 
  -8  13  13        3.78        3.83      2.55 o 
  -7  13  13        4.47        4.41      2.84 o 
  -6  13  13       51.94       51.59      3.18 o 
  -5  13  13        0.06       -0.87      1.69 o 
  -4  13  13        5.77        9.42      1.96 o 
  -3  13  13      107.15       93.71      3.94 o 
  -2  13  13      122.74      119.90      4.26 o 
  -1  13  13       60.75       55.21      4.02 o 
   0  13  13        8.30        6.01      2.73 o 
   1  13  13        3.42        0.09      3.28 o 
   2  13  13       36.68       44.02      5.25 o 
   3  13  13        0.00        2.87      6.38 o 
   4  13  13        3.69       -4.31      6.46 o 
 -10  14  13       37.96       45.19      4.06 o 
  -9  14  13       63.91       64.51     11.30 o 
  -8  14  13        1.11        1.68      4.32 o 
  -7  14  13       26.47       22.50      3.02 o 
  -6  14  13        0.98        1.15      2.77 o 
  -5  14  13        7.84        5.67      2.18 o 
  -4  14  13       13.14       16.37      2.20 o 
  -3  14  13        1.32        0.51      2.28 o 
  -2  14  13       77.28       75.85      3.85 o 
  -1  14  13        0.39       -1.48      2.62 o 
   0  14  13       57.25       71.19      6.06 o 
   1  14  13        3.26        2.15      3.59 o 
   2  14  13        0.49        2.81      3.54 o 
   3  14  13       67.86       84.76     10.84 o 
   4  14  13        0.39       -3.03      6.70 o 
  -9  15  13        2.55        1.94      3.22 o 
  -8  15  13       85.41       85.59      5.42 o 
  -7  15  13       42.01       34.20      3.46 o 
  -6  15  13       45.26       43.39      3.57 o 
  -5  15  13        1.72        1.19      2.10 o 
  -4  15  13        5.26        5.97      2.51 o 
  -3  15  13        1.46       -0.93      2.25 o 
  -2  15  13      192.40      193.78      9.83 o 
  -1  15  13       12.49       11.74      3.22 o 
   0  15  13        0.82        0.57      3.71 o 
   1  15  13        1.45        7.13      4.02 o 
   2  15  13       28.68       33.65      5.22 o 
   3  15  13        2.34        2.64      3.81 o 
   4  15  13       70.19       98.48     12.36 o 
  -9  16  13        9.46        5.58      3.52 o 
  -8  16  13        2.44       -0.27      3.14 o 
  -7  16  13       27.00       22.63      3.26 o 
  -6  16  13       17.86       19.16      3.08 o 
  -5  16  13        0.24       -1.99      2.37 o 
  -4  16  13      151.39      153.81      7.37 o 
  -3  16  13      211.87      219.34      5.73 o 
  -2  16  13       75.01       84.99      4.97 o 
  -1  16  13       14.72       10.70      3.84 o 
   0  16  13       18.06       14.42      4.43 o 
   1  16  13       50.09       50.12      5.82 o 
   2  16  13        2.82        2.57      3.73 o 
   3  16  13       16.60       19.19      4.81 o 
  -8  17  13        4.82        4.24      2.86 o 
  -7  17  13       14.63       10.09      3.04 o 
  -6  17  13        0.19        1.32      2.28 o 
  -5  17  13       45.71       44.36      4.09 o 
  -4  17  13      116.62      112.36      4.59 o 
  -3  17  13        2.30        0.65      3.54 o 
  -2  17  13       89.79       93.26      5.18 o 
  -1  17  13       44.96       52.51      4.33 o 
   0  17  13       12.01        8.71      4.49 o 
   1  17  13       13.56       14.47      4.61 o 
   2  17  13       27.94       31.25      9.69 o 
  -8  18  13        7.32       15.46      3.34 o 
  -7  18  13        7.56        6.01      3.00 o 
  -6  18  13        6.38        1.47      2.41 o 
  -5  18  13        6.38        6.26      2.84 o 
  -4  18  13       28.99       28.91      4.06 o 
  -3  18  13       15.97       13.83      4.86 o 
  -2  18  13      122.02      113.58      5.82 o 
  -1  18  13        0.07       -0.70      3.83 o 
   0  18  13       46.79       38.13      5.57 o 
   1  18  13        2.25        3.66      4.08 o 
   2  18  13        2.87        4.96     15.71 o 
  -7  19  13       46.23       42.85      4.12 o 
  -6  19  13        3.76       -1.42      2.41 o 
  -5  19  13        0.01        6.89      4.57 o 
  -4  19  13       14.05       19.40      3.92 o 
  -3  19  13        0.56        2.32      3.27 o 
  -2  19  13        3.22        4.35      3.11 o 
  -1  19  13       24.21       38.39     10.41 o 
   0  19  13        3.28       -3.02      4.04 o 
   1  19  13       23.76       27.36     14.87 o 
  -6  20  13       27.75       31.63      3.71 o 
  -5  20  13      162.90      176.76      6.75 o 
  -4  20  13      114.63      123.62      7.88 o 
  -3  20  13       12.73       15.83      3.85 o 
  -2  20  13       55.32       54.91      8.00 o 
  -1  20  13       15.18       17.51      5.22 o 
   0  20  13       30.96       36.37      5.88 o 
  -3  21  13      107.60      115.57      6.03 o 
 -12   0  14        0.49       -1.25      3.22 o 
 -10   0  14      184.37      166.00      7.69 o 
  -8   0  14       17.77       12.72      4.55 o 
  -6   0  14       34.85       32.60      4.07 o 
  -4   0  14      199.17      209.97      6.16 o 
  -2   0  14        3.11        3.46      1.63 o 
   0   0  14        0.34        0.81      1.80 o 
   2   0  14        0.07       -2.01      4.31 o 
   4   0  14       58.97       82.53      9.81 o 
   6   0  14        1.58       -3.43      5.90 o 
 -12   1  14        1.58       -0.60      2.81 o 
 -11   1  14        1.79        3.30      2.90 o 
 -10   1  14        0.12        0.39      2.61 o 
  -9   1  14       21.07       16.02      3.01 o 
  -8   1  14        7.42        2.86      3.11 o 
  -7   1  14       14.29        8.27      2.18 o 
  -6   1  14        3.06       -0.96      1.79 o 
  -5   1  14      338.72      332.49      5.13 o 
  -4   1  14       94.97       87.90      2.88 o 
  -3   1  14       80.51       77.95      2.54 o 
  -2   1  14      122.79      120.78      3.06 o 
  -1   1  14       25.00       27.94      1.65 o 
   0   1  14        4.52        3.72      1.33 o 
   1   1  14        4.83        5.92      1.57 o 
   2   1  14       10.36       11.56      2.73 o 
   3   1  14       82.57       95.99      4.74 o 
   4   1  14       18.98       26.40      5.17 o 
   5   1  14       13.13       24.15      9.69 o 
   6   1  14        2.95       -2.35      6.14 o 
 -12   2  14       29.74       23.02      3.49 o 
 -11   2  14        1.35       -1.66      2.44 o 
 -10   2  14       31.09       30.55      3.33 o 
  -9   2  14       22.19       20.54      2.82 o 
  -8   2  14       80.70       86.35      4.27 o 
  -7   2  14        5.90        1.73      1.92 o 
  -6   2  14        0.45        2.86      1.94 o 
  -5   2  14      656.23      651.93      7.00 o 
  -4   2  14        8.18        6.34      1.55 o 
  -3   2  14       16.28       19.15      1.78 o 
  -2   2  14       23.89       24.04      2.07 o 
  -1   2  14       82.16       81.38      2.36 o 
   0   2  14       11.12       10.32      1.75 o 
   1   2  14        4.93        7.27      1.59 o 
   2   2  14        4.68        1.89      2.49 o 
   3   2  14      128.05      132.72      5.13 o 
   4   2  14      517.11      547.11     18.30 o 
   5   2  14       20.61       12.42      4.94 o 
   6   2  14       24.87       30.58      5.75 o 
 -12   3  14       29.89       29.91      3.65 o 
 -11   3  14        2.43        0.29      2.53 o 
 -10   3  14       19.62       23.75      3.18 o 
  -9   3  14        0.32        1.49      2.18 o 
  -8   3  14        4.18        0.28      2.19 o 
  -7   3  14       11.61       11.26      2.29 o 
  -6   3  14        6.86        5.74      2.04 o 
  -5   3  14        1.78        3.05      1.43 o 
  -4   3  14       31.51       39.67      2.34 o 
  -3   3  14        3.43        2.33      1.46 o 
  -2   3  14       19.58       17.37      1.61 o 
  -1   3  14       44.43       48.01      2.33 o 
   0   3  14       32.15       34.39      2.50 o 
   1   3  14        9.13        9.08      2.28 o 
   2   3  14        5.44        3.41      2.52 o 
   3   3  14       64.75       68.17      4.55 o 
   4   3  14        0.64        6.12      3.83 o 
   5   3  14        0.61        7.31      4.54 o 
   6   3  14       78.07       81.89      7.78 o 
 -12   4  14       15.25       14.77      3.19 o 
 -11   4  14        6.12        8.70      2.89 o 
 -10   4  14      462.38      483.05     11.34 o 
  -9   4  14       63.97       65.37      3.97 o 
  -8   4  14        2.01        2.54      2.10 o 
  -7   4  14       11.07        8.40      2.26 o 
  -6   4  14       65.11       71.24      3.19 o 
  -5   4  14       50.46       58.55      2.40 o 
  -4   4  14       36.32       38.45      2.11 o 
  -3   4  14      123.13      123.02      3.06 o 
  -2   4  14       57.37       56.90      2.35 o 
  -1   4  14        7.80        8.14      1.45 o 
   0   4  14       40.79       45.33      2.42 o 
   1   4  14       11.12        6.37      4.18 o 
   2   4  14        2.70        3.98      2.55 o 
   3   4  14       31.01       30.44      3.74 o 
   4   4  14      146.07      158.32      6.74 o 
   5   4  14      180.24      175.32      8.73 o 
   6   4  14        0.90        0.47      4.68 o 
 -12   5  14       11.99       14.11      3.56 o 
 -11   5  14       46.82       45.02      4.08 o 
 -10   5  14      141.78      136.40      5.52 o 
  -9   5  14        7.01        7.24      2.48 o 
  -8   5  14        0.04        2.33      2.12 o 
  -7   5  14        6.18        3.45      1.88 o 
  -6   5  14        3.36        0.21      1.78 o 
  -5   5  14       21.23       19.78      2.29 o 
  -4   5  14       64.83       66.35      2.48 o 
  -3   5  14      323.63      302.43      4.20 o 
  -2   5  14       33.06       35.21      2.25 o 
  -1   5  14       67.95       63.74      2.93 o 
   0   5  14       12.77       16.46      1.90 o 
   1   5  14       23.26       30.13      3.74 o 
   2   5  14        0.87        0.14      2.88 o 
   3   5  14       95.93      108.07      4.74 o 
   4   5  14      308.61      333.42     11.10 o 
   5   5  14      170.25      174.64      8.80 o 
 -12   6  14        9.80       13.29      3.71 o 
 -11   6  14       11.15       10.99      3.01 o 
 -10   6  14      637.79      626.81     10.90 o 
  -9   6  14        4.40        5.35      2.49 o 
  -8   6  14       24.23       26.15      2.65 o 
  -7   6  14        7.84        4.66      2.43 o 
  -6   6  14        8.94       10.37      2.03 o 
  -5   6  14        1.72        0.88      1.44 o 
  -4   6  14      482.01      476.48      5.85 o 
  -3   6  14      354.35      345.48      4.54 o 
  -2   6  14       19.87       17.04      1.97 o 
  -1   6  14        6.75        6.53      2.06 o 
   0   6  14       25.62       28.95      2.32 o 
   1   6  14        7.08       11.40      3.09 o 
   2   6  14       47.47       48.34      8.01 o 
   3   6  14      306.87      316.37     10.65 o 
   4   6  14       79.90       95.40     10.25 o 
   5   6  14       31.30       26.34      5.50 o 
 -11   7  14       15.39       21.72      3.46 o 
 -10   7  14       20.60       27.39      3.52 o 
  -9   7  14        6.27       11.24      2.44 o 
  -8   7  14        2.16        2.36      1.99 o 
  -7   7  14       21.75       17.47      3.07 o 
  -6   7  14        0.41        0.67      1.63 o 
  -5   7  14      174.31      169.24      3.66 o 
  -4   7  14       14.70       17.33      1.82 o 
  -3   7  14       10.19       10.32      1.66 o 
  -2   7  14        0.43        1.33      1.60 o 
  -1   7  14        0.30       -0.78      1.89 o 
   0   7  14       57.61       63.23      2.96 o 
   1   7  14        1.58        7.46      3.72 o 
   2   7  14        0.00        3.56      3.97 o 
   3   7  14       74.82       76.75      5.64 o 
   4   7  14        0.01       -7.34      5.82 o 
   5   7  14        1.98        2.71      6.46 o 
 -11   8  14        9.25        8.81      3.50 o 
 -10   8  14      242.16      258.66      6.23 o 
  -9   8  14       59.04       53.15      3.46 o 
  -8   8  14       10.11        8.24      2.22 o 
  -7   8  14       22.21       24.50      2.59 o 
  -6   8  14       12.35       12.65      2.01 o 
  -5   8  14       12.69       11.59      1.77 o 
  -4   8  14        2.83        2.80      1.54 o 
  -3   8  14        3.86        2.27      1.49 o 
  -2   8  14      335.53      323.04      6.99 o 
  -1   8  14       16.77       18.41      2.47 o 
   0   8  14       73.78       72.98      3.07 o 
   1   8  14        7.05        6.86      3.57 o 
   2   8  14      400.99      417.29     12.29 o 
   3   8  14        6.08       14.83      6.94 o 
   4   8  14       41.25       48.80      9.01 o 
   5   8  14        7.90        3.99      6.94 o 
 -11   9  14       57.56       60.82      5.14 o 
 -10   9  14       62.74       79.35      4.38 o 
  -9   9  14        8.84        8.67      2.49 o 
  -8   9  14       18.97       19.05      2.62 o 
  -7   9  14        0.10       -0.73      1.96 o 
  -6   9  14       82.26       81.01      3.16 o 
  -5   9  14       55.38       56.07      3.59 o 
  -4   9  14       63.68       61.70      2.56 o 
  -3   9  14      109.68      108.64      5.42 o 
  -2   9  14      327.76      316.46     10.19 o 
  -1   9  14       46.46       42.47      4.87 o 
   0   9  14       14.33       12.69      2.76 o 
   1   9  14       29.01       29.91      3.69 o 
   2   9  14      205.61      226.79      9.27 o 
   3   9  14       12.27       13.00      6.94 o 
   4   9  14        3.52        5.42      6.70 o 
   5   9  14        0.64        1.20      6.94 o 
 -11  10  14       27.00       26.99      3.69 o 
 -10  10  14      482.24      510.74      8.84 o 
  -9  10  14        0.11        0.76      2.25 o 
  -8  10  14       37.37       32.00      2.98 o 
  -7  10  14       52.11       46.75      3.19 o 
  -6  10  14        6.40        6.73      1.99 o 
  -5  10  14        4.51        3.91      1.73 o 
  -4  10  14      119.06      108.48      3.07 o 
  -3  10  14      170.01      165.97      9.30 o 
  -2  10  14       56.59       62.33      3.55 o 
  -1  10  14       40.87       46.24      4.29 o 
   0  10  14       47.62       54.53      3.75 o 
   1  10  14        0.22        3.40      2.84 o 
   2  10  14        0.74        5.26      4.17 o 
   3  10  14       23.43       20.57      7.58 o 
   4  10  14       49.55       59.17      9.97 o 
 -10  11  14       26.01       30.83      3.72 o 
  -9  11  14       14.57       16.19      2.73 o 
  -8  11  14        1.19        4.93      2.31 o 
  -7  11  14        0.09        2.13      2.78 o 
  -6  11  14        0.21        1.51      1.84 o 
  -5  11  14       40.48       42.60      2.57 o 
  -4  11  14        8.10        8.89      1.95 o 
  -3  11  14        0.28        0.13      2.22 o 
  -2  11  14      104.58       91.23      3.94 o 
  -1  11  14        0.27       -1.18      2.05 o 
   0  11  14       92.84       84.28      6.24 o 
   1  11  14       11.89       21.50      4.35 o 
   2  11  14       29.80       38.19      8.21 o 
   3  11  14        6.49        5.66      6.78 o 
   4  11  14       47.50       69.69     10.76 o 
 -10  12  14       18.01       15.89      3.26 o 
  -9  12  14       10.92       13.40      2.71 o 
  -8  12  14        2.31        2.62      2.29 o 
  -7  12  14       56.27       51.36      3.01 o 
  -6  12  14      148.25      145.64      4.05 o 
  -5  12  14      183.04      179.67      4.56 o 
  -4  12  14       33.64       29.34      2.40 o 
  -3  12  14        0.24       -1.91      2.18 o 
  -2  12  14        7.19        5.96      2.50 o 
  -1  12  14       19.99       21.34      6.33 o 
   0  12  14       17.96       12.91      4.12 o 
   1  12  14        1.18        1.08      3.39 o 
   2  12  14       44.98       47.05      8.77 o 
   3  12  14       46.31       37.72      8.77 o 
   4  12  14        0.47        2.79      6.86 o 
 -10  13  14        9.82       13.84      3.26 o 
  -9  13  14        5.99        7.20      2.94 o 
  -8  13  14        2.12        4.51      2.39 o 
  -7  13  14        6.52        7.82      2.39 o 
  -6  13  14       99.59      100.32      4.16 o 
  -5  13  14       82.55       75.57      3.60 o 
  -4  13  14       69.86       70.18      3.96 o 
  -3  13  14       28.51       34.23      3.21 o 
  -2  13  14      200.99      212.43      5.53 o 
  -1  13  14        0.16       -1.05      2.73 o 
   0  13  14       12.09       17.27      4.32 o 
   1  13  14        0.36        8.12      3.72 o 
   2  13  14       18.99       16.79      4.66 o 
   3  13  14        0.00        5.42      6.86 o 
  -9  14  14       11.00        5.90      3.02 o 
  -8  14  14       32.57       28.98      3.53 o 
  -7  14  14        3.06       -1.25      2.22 o 
  -6  14  14       50.53       45.33      4.05 o 
  -5  14  14       35.48       32.99      2.67 o 
  -4  14  14      135.50      130.91      5.92 o 
  -3  14  14       72.50       78.45      4.51 o 
  -2  14  14       52.67       53.81      4.87 o 
  -1  14  14        7.62        4.17      2.93 o 
   0  14  14       29.30       26.37      4.86 o 
   1  14  14        4.32        5.54      4.00 o 
   2  14  14       32.39       30.69      5.13 o 
   3  14  14        0.16       -7.18      5.82 o 
  -9  15  14        2.07        0.65      3.44 o 
  -8  15  14        0.45        0.60      3.54 o 
  -7  15  14       22.59       22.59      2.93 o 
  -6  15  14        1.55        2.97      2.11 o 
  -5  15  14        5.86        8.41      2.20 o 
  -4  15  14      298.74      283.48      6.62 o 
  -3  15  14       10.53       10.41      2.80 o 
  -2  15  14       30.91       35.76      4.03 o 
  -1  15  14       35.13       38.39      3.93 o 
   0  15  14       47.98       46.05      5.68 o 
   1  15  14       39.25       42.57      7.34 o 
   2  15  14        2.65        3.45      3.91 o 
  -8  16  14       17.61        9.08      2.74 o 
  -7  16  14       48.61       51.80      3.69 o 
  -6  16  14        2.92       -1.15      2.39 o 
  -5  16  14        0.10       -2.39      2.57 o 
  -4  16  14      169.04      172.34      5.42 o 
  -3  16  14       44.42       47.73      6.51 o 
  -2  16  14        5.85        4.40      3.16 o 
  -1  16  14        0.31        1.77      2.88 o 
   0  16  14        0.05       -2.24      3.64 o 
   1  16  14        0.05       -1.21      3.76 o 
   2  16  14       28.99       25.29      5.11 o 
  -7  17  14        1.32        5.11      2.59 o 
  -6  17  14       44.61       49.23      3.25 o 
  -5  17  14       21.72       26.71      5.18 o 
  -4  17  14      162.73      151.33      7.33 o 
  -3  17  14       13.96       14.60      3.65 o 
  -2  17  14      108.13      118.38      5.48 o 
  -1  17  14        0.01        1.16      4.58 o 
   0  17  14        0.66        1.34      3.92 o 
   1  17  14       40.92       46.81     14.59 o 
  -7  18  14       10.24       12.46      3.34 o 
  -6  18  14       48.04       49.73      3.33 o 
  -5  18  14        4.40        2.35      2.75 o 
  -4  18  14        1.84        2.57      3.28 o 
  -3  18  14       21.64       27.32      4.04 o 
  -2  18  14       59.38       74.92      6.02 o 
  -1  18  14       65.85       70.13     10.41 o 
   0  18  14        3.73        1.54      8.93 o 
  -5  19  14        1.63        4.35      3.54 o 
  -4  19  14       45.91       44.60      4.76 o 
  -3  19  14       78.14       75.02      5.14 o 
  -2  19  14       36.82       43.01      9.71 o 
  -1  19  14      108.94      108.76     10.72 o 
 -11   0  15       12.75        8.29      5.98 o 
  -9   0  15       82.64       83.88      9.09 o 
  -7   0  15       14.25       16.11      3.86 o 
  -5   0  15      251.27      225.61      6.26 o 
  -3   0  15        3.03        0.79      2.26 o 
  -1   0  15       18.78       23.10      2.51 o 
   1   0  15      122.56      143.05     10.09 o 
   3   0  15        2.10        7.02      6.06 o 
   5   0  15      168.43      176.54     12.60 o 
 -12   1  15        0.00        0.48      3.01 o 
 -11   1  15        0.53       -0.18      2.63 o 
 -10   1  15       27.80       28.87      3.38 o 
  -9   1  15        2.48        2.03      2.31 o 
  -8   1  15       30.64       24.38      2.94 o 
  -7   1  15        2.93       -0.06      2.23 o 
  -6   1  15        2.10        5.95      2.30 o 
  -5   1  15      168.23      171.53      3.95 o 
  -4   1  15     1078.98     1056.08     10.68 o 
  -3   1  15       47.54       53.34      2.63 o 
  -2   1  15      170.71      163.34      3.19 o 
  -1   1  15       60.26       61.60      2.48 o 
   0   1  15        0.03       -0.77      1.89 o 
   1   1  15       68.88       73.82      4.06 o 
   2   1  15       91.26       96.05      4.73 o 
   3   1  15      450.24      450.64     12.82 o 
   4   1  15      108.19      105.78      7.50 o 
   5   1  15        1.87        3.67      4.45 o 
 -12   2  15       18.30       14.56      3.58 o 
 -11   2  15       26.98       27.77      3.55 o 
 -10   2  15       20.13       20.94      3.22 o 
  -9   2  15      136.98      131.75      5.12 o 
  -8   2  15        3.35        0.33      2.16 o 
  -7   2  15       21.04       19.14      2.67 o 
  -6   2  15        0.94        1.88      1.89 o 
  -5   2  15       15.27       16.34      2.08 o 
  -4   2  15       54.35       62.62      2.86 o 
  -3   2  15        0.14       -0.54      1.49 o 
  -2   2  15       18.58       18.60      1.69 o 
  -1   2  15       63.78       63.52      2.35 o 
   0   2  15        6.57       10.27      2.19 o 
   1   2  15       98.56       99.28      4.25 o 
   2   2  15       25.26       22.75      3.37 o 
   3   2  15       23.18       29.87      6.57 o 
   4   2  15      169.72      180.85      8.75 o 
   5   2  15        5.38        4.35      4.55 o 
 -11   3  15        0.21        0.85      2.56 o 
 -10   3  15       25.11       24.44      3.45 o 
  -9   3  15        5.23        1.88      2.31 o 
  -8   3  15       25.98       21.30      2.85 o 
  -7   3  15        2.50        2.27      2.12 o 
  -6   3  15        3.55        6.58      2.26 o 
  -5   3  15      511.57      494.24      6.67 o 
  -4   3  15      310.21      310.74      4.77 o 
  -3   3  15       67.56       68.07      2.66 o 
  -2   3  15       14.47       17.91      1.97 o 
  -1   3  15       31.28       28.14      2.43 o 
   0   3  15        0.00        1.23      1.76 o 
   1   3  15        3.71        8.46      3.12 o 
   2   3  15       32.56       31.69      3.62 o 
   3   3  15      656.61      716.48     16.56 o 
   4   3  15        5.86        6.47      4.39 o 
   5   3  15        0.17        1.44      7.73 o 
 -11   4  15        0.06       -0.35      2.76 o 
 -10   4  15       18.42       22.63      4.05 o 
  -9   4  15        4.33        6.06      2.49 o 
  -8   4  15       18.79       18.50      2.82 o 
  -7   4  15      104.86      104.12      4.34 o 
  -6   4  15       85.04       81.67      3.40 o 
  -5   4  15       26.43       32.31      2.51 o 
  -4   4  15      121.68      119.28      3.24 o 
  -3   4  15        2.12       -0.80      1.51 o 
  -2   4  15      223.52      215.76      4.23 o 
  -1   4  15       79.45       79.58      3.15 o 
   0   4  15       34.25       43.65      2.76 o 
   1   4  15      142.74      142.77      5.80 o 
   2   4  15      141.61      144.52      6.17 o 
   3   4  15       88.90      102.17      5.79 o 
   4   4  15       40.79       60.02      6.69 o 
   5   4  15      131.13      143.36      8.22 o 
 -11   5  15       37.84       31.31      3.70 o 
 -10   5  15        8.63        8.48      2.77 o 
  -9   5  15        2.37        2.39      2.41 o 
  -8   5  15        0.63        2.73      2.31 o 
  -7   5  15       97.51       86.37      4.23 o 
  -6   5  15       38.15       37.01      2.51 o 
  -5   5  15       74.26       71.48      3.44 o 
  -4   5  15       94.65       89.99      2.71 o 
  -3   5  15       22.88       17.78      1.91 o 
  -2   5  15      159.99      159.76      3.90 o 
  -1   5  15       12.79       10.49      2.26 o 
   0   5  15      182.95      197.34      4.87 o 
   1   5  15      222.99      236.75      8.96 o 
   2   5  15        0.99       -3.04      5.58 o 
   3   5  15        2.82        0.95      4.56 o 
   4   5  15      160.27      172.55     12.68 o 
 -11   6  15       98.52      109.23      5.41 o 
 -10   6  15       28.11       27.90      8.10 o 
  -9   6  15       11.57        9.09      2.76 o 
  -8   6  15       34.54       28.04      3.17 o 
  -7   6  15       13.23       13.65      2.41 o 
  -6   6  15        2.84        1.94      1.76 o 
  -5   6  15      141.17      133.95      3.32 o 
  -4   6  15       13.55       13.07      2.05 o 
  -3   6  15       20.38       24.00      2.03 o 
  -2   6  15      134.46      119.01      3.77 o 
  -1   6  15       67.39       79.02      5.75 o 
   0   6  15      128.81      141.08      3.82 o 
   1   6  15        0.28       -3.15      3.97 o 
   2   6  15       11.72        3.03      5.98 o 
   3   6  15       27.65       17.45      6.22 o 
   4   6  15        0.06       13.64      7.34 o 
 -11   7  15       19.20       16.64      3.59 o 
 -10   7  15       27.74       24.46      3.48 o 
  -9   7  15        5.88        5.30      2.67 o 
  -8   7  15        5.70        5.01      2.27 o 
  -7   7  15       26.88       25.22      2.76 o 
  -6   7  15       15.26       14.05      2.11 o 
  -5   7  15        5.59        5.13      1.68 o 
  -4   7  15       15.13       15.56      1.89 o 
  -3   7  15       14.23       13.04      2.01 o 
  -2   7  15      372.21      353.11      6.78 o 
  -1   7  15       12.94       17.78      2.62 o 
   0   7  15        1.01        3.09      2.13 o 
   1   7  15        0.16        0.44      4.17 o 
   2   7  15        1.87       -7.18      5.50 o 
   3   7  15       71.05       87.55     11.08 o 
   4   7  15      194.92      221.83     14.11 o 
 -11   8  15        0.02        2.96      3.02 o 
 -10   8  15        0.03        5.25      2.89 o 
  -9   8  15        8.23        7.70      2.50 o 
  -8   8  15        1.35       -0.65      2.05 o 
  -7   8  15       28.91       23.45      2.71 o 
  -6   8  15       44.90       43.89      3.63 o 
  -5   8  15       38.12       35.02      2.32 o 
  -4   8  15      115.49      116.05      3.18 o 
  -3   8  15      153.35      146.80      3.77 o 
  -2   8  15        3.19       -1.39      2.88 o 
  -1   8  15       93.80       91.00      3.76 o 
   0   8  15       16.48       13.66      2.80 o 
   1   8  15      179.27      187.81      8.93 o 
   2   8  15       11.48        9.89      6.78 o 
   3   8  15       89.09      114.98     12.20 o 
   4   8  15        3.08       13.56      7.50 o 
 -10   9  15       15.33       13.85      2.94 o 
  -9   9  15        1.99        6.61      2.43 o 
  -8   9  15       23.57       25.06      2.90 o 
  -7   9  15       24.41       27.74      2.88 o 
  -6   9  15       34.51       39.13      2.69 o 
  -5   9  15        1.63        1.60      1.68 o 
  -4   9  15      147.23      141.26      3.47 o 
  -3   9  15        5.49        2.34      3.35 o 
  -2   9  15      107.83      101.52      4.09 o 
  -1   9  15        0.16        0.90      2.21 o 
   0   9  15        4.20        2.55      3.34 o 
   1   9  15       81.70       64.99      9.81 o 
   2   9  15       11.02       10.68      6.62 o 
   3   9  15       21.88       25.44      8.21 o 
   4   9  15        1.63       -2.47      6.38 o 
 -10  10  15       11.71       13.65      2.79 o 
  -9  10  15       23.90       19.79      2.83 o 
  -8  10  15       47.02       46.97      3.45 o 
  -7  10  15       24.57       21.66      2.80 o 
  -6  10  15        0.24        0.82      1.89 o 
  -5  10  15       30.06       28.32      2.27 o 
  -4  10  15      140.41      139.39      4.14 o 
  -3  10  15       86.69       80.37      3.94 o 
  -2  10  15       10.78        3.20      2.37 o 
  -1  10  15       41.26       48.39      4.13 o 
   0  10  15       12.22       15.55      8.53 o 
   1  10  15      164.04      175.50     12.04 o 
   2  10  15       22.73       31.90      8.29 o 
   3  10  15       11.23        5.90      6.70 o 
 -10  11  15        6.25        6.85      2.82 o 
  -9  11  15       13.27       14.50      2.94 o 
  -8  11  15       20.13       21.20      2.83 o 
  -7  11  15       16.14       16.45      2.39 o 
  -6  11  15        6.99        7.55      2.12 o 
  -5  11  15       37.18       32.93      2.57 o 
  -4  11  15      485.00      462.26      9.34 o 
  -3  11  15       74.14       69.12      3.89 o 
  -2  11  15       59.71       63.33      3.81 o 
  -1  11  15       17.40       23.44      2.84 o 
   0  11  15        0.08        3.26      3.71 o 
   1  11  15       12.79       15.41      4.23 o 
   2  11  15       69.09       66.26     10.13 o 
   3  11  15       45.58       49.44      9.65 o 
  -9  12  15        0.05        3.90      2.55 o 
  -8  12  15        5.07        3.93      2.45 o 
  -7  12  15       24.23       27.04      3.13 o 
  -6  12  15       33.52       31.29      2.68 o 
  -5  12  15        0.13       -1.13      1.88 o 
  -4  12  15      494.28      489.70      9.80 o 
  -3  12  15       22.66       26.18      3.14 o 
  -2  12  15        0.60       -4.13      3.34 o 
  -1  12  15        5.46       -0.05      2.71 o 
   0  12  15       11.14       11.50      4.13 o 
   1  12  15       69.56       69.61     18.58 o 
   2  12  15       51.86       42.18      9.09 o 
   3  12  15       28.61       29.10      8.77 o 
  -9  13  15        0.26        4.32      2.66 o 
  -8  13  15       27.97       26.71      3.12 o 
  -7  13  15        0.19        3.01      2.37 o 
  -6  13  15       45.63       47.56      5.43 o 
  -5  13  15       30.27       33.85      2.92 o 
  -4  13  15      599.25      641.59     12.09 o 
  -3  13  15       47.25       51.60      3.78 o 
  -2  13  15        0.61       -4.05      2.26 o 
  -1  13  15        0.88        4.06      3.35 o 
   0  13  15       44.24       44.28      5.52 o 
   1  13  15       80.61       73.35      8.45 o 
   2  13  15       33.12       28.47      8.21 o 
  -9  14  15      140.67      141.03      5.81 o 
  -8  14  15       26.42       24.34      3.52 o 
  -7  14  15       11.17       10.69      2.74 o 
  -6  14  15       13.07       17.12      2.52 o 
  -5  14  15       21.47       23.13      3.26 o 
  -4  14  15       10.68        7.75      2.88 o 
  -3  14  15        1.83       -1.57      2.51 o 
  -2  14  15       10.85       12.21      3.42 o 
  -1  14  15       45.30       59.97      4.38 o 
   0  14  15        0.04        2.39      5.26 o 
   1  14  15       10.93        5.14      4.04 o 
   2  14  15       19.90       23.84      8.45 o 
  -8  15  15        2.41        4.14      2.69 o 
  -7  15  15        0.03        0.33      2.54 o 
  -6  15  15       10.88       11.38      2.66 o 
  -5  15  15      134.15      141.75      5.14 o 
  -4  15  15      187.97      186.60      6.97 o 
  -3  15  15        1.92        1.95      3.02 o 
  -2  15  15       58.13       59.06      6.92 o 
  -1  15  15       27.48       25.87      7.62 o 
   0  15  15       45.48       45.00      6.62 o 
   1  15  15       20.57       16.77      4.78 o 
  -7  16  15        2.38        0.30      2.56 o 
  -6  16  15      126.28      128.80      5.73 o 
  -5  16  15        5.14        4.90      2.87 o 
  -4  16  15        0.81       -2.05      2.73 o 
  -3  16  15       43.29       44.07      4.62 o 
  -2  16  15       42.98       46.60      4.49 o 
  -1  16  15      144.08      126.01      7.61 o 
   0  16  15        4.73        5.62      5.42 o 
  -6  17  15       88.22      101.03      4.92 o 
  -5  17  15       13.59       11.61      3.15 o 
  -4  17  15      120.09      115.39      7.23 o 
  -3  17  15        8.90       16.11      3.80 o 
  -2  17  15       83.77       92.00      5.32 o 
  -1  17  15        1.96        3.10     10.65 o 
  -5  18  15        2.79        5.26      4.62 o 
  -4  18  15        1.86        2.00      3.45 o 
  -3  18  15        1.85       -1.80      3.18 o 
  -2  18  15       50.80       56.99      4.83 o 
 -10   0  16      131.27      144.05      8.20 o 
  -8   0  16        5.42        5.42      3.72 o 
  -6   0  16       16.53       16.64      3.15 o 
  -4   0  16      414.72      388.10      8.48 o 
  -2   0  16        0.31       -1.78      3.95 o 
   0   0  16        2.70        4.24      4.17 o 
   2   0  16      334.69      359.94     15.95 o 
   4   0  16      100.84       96.40     11.08 o 
 -11   1  16        2.17        0.32      3.40 o 
 -10   1  16       55.59       51.01      4.89 o 
  -9   1  16       80.83       82.93      4.66 o 
  -8   1  16        2.69       -1.64      2.35 o 
  -7   1  16       63.12       60.39      3.92 o 
  -6   1  16       53.73       57.89      3.48 o 
  -5   1  16      129.31      124.93      3.67 o 
  -4   1  16        0.07       -1.28      1.78 o 
  -3   1  16      107.08      106.87      3.39 o 
  -2   1  16       85.60       74.94      3.19 o 
  -1   1  16       39.77       35.53      2.79 o 
   0   1  16       10.55       10.23      2.38 o 
   1   1  16        1.52        0.06      2.60 o 
   2   1  16       63.09       60.04      6.23 o 
   3   1  16      327.86      340.91     13.44 o 
   4   1  16        0.17        4.87      6.18 o 
 -11   2  16        4.46        1.66      2.97 o 
 -10   2  16        7.99        3.67      2.70 o 
  -9   2  16        0.83        1.03      4.35 o 
  -8   2  16        2.25        1.69      2.33 o 
  -7   2  16       46.39       41.40      3.84 o 
  -6   2  16       14.95       15.44      2.43 o 
  -5   2  16      119.78      117.77      3.59 o 
  -4   2  16      370.29      358.32      5.75 o 
  -3   2  16        1.17       -1.83      1.69 o 
  -2   2  16        2.25        2.93      1.70 o 
  -1   2  16       41.40       41.52      2.93 o 
   0   2  16       11.16        9.57      2.09 o 
   1   2  16       43.24       51.07      4.69 o 
   2   2  16      165.03      165.04      7.88 o 
   3   2  16      133.73      130.17      7.63 o 
   4   2  16        0.93        1.94      4.28 o 
 -11   3  16        0.37       -1.03      2.72 o 
 -10   3  16       23.66       18.31      3.25 o 
  -9   3  16       21.82       22.28      3.25 o 
  -8   3  16        0.97        1.38      2.28 o 
  -7   3  16       84.11       81.83      4.69 o 
  -6   3  16      164.28      158.99      4.55 o 
  -5   3  16      234.08      233.26      4.73 o 
  -4   3  16      100.75      102.73      3.59 o 
  -3   3  16        1.18        1.99      1.62 o 
  -2   3  16        3.39        1.79      1.72 o 
  -1   3  16        1.58       -1.03      2.52 o 
   0   3  16       16.70       21.90      2.38 o 
   1   3  16        1.30        2.51      6.21 o 
   2   3  16       63.21       69.21      9.57 o 
   3   3  16      116.68      127.50     11.16 o 
   4   3  16       40.70       40.15      6.06 o 
 -11   4  16        2.81       -3.23      2.99 o 
 -10   4  16        4.72        2.79      2.67 o 
  -9   4  16        8.22        7.39      2.73 o 
  -8   4  16       18.10       19.15      2.93 o 
  -7   4  16       33.34       32.56      3.23 o 
  -6   4  16       11.15       11.20      2.18 o 
  -5   4  16       49.70       54.93      2.96 o 
  -4   4  16       58.50       61.46      2.78 o 
  -3   4  16       90.19       85.94      3.14 o 
  -2   4  16        4.25        1.86      1.78 o 
  -1   4  16       12.57       11.07      2.82 o 
   0   4  16       12.32       14.35      2.55 o 
   1   4  16        6.26       11.15      5.13 o 
   2   4  16        6.52        5.18      6.54 o 
   3   4  16      182.74      184.35     12.84 o 
   4   4  16        9.89       12.36      7.26 o 
 -11   5  16        5.19        6.57      3.32 o 
 -10   5  16       30.91       28.27      3.55 o 
  -9   5  16        3.36        1.80      2.46 o 
  -8   5  16        0.02        2.23      2.38 o 
  -7   5  16      382.79      380.41      7.92 o 
  -6   5  16       18.11       19.74      2.63 o 
  -5   5  16      328.03      317.83      4.74 o 
  -4   5  16      111.05      105.97      3.20 o 
  -3   5  16        8.89       10.58      2.03 o 
  -2   5  16        0.10        1.26      1.92 o 
  -1   5  16        1.84        3.58      3.13 o 
   0   5  16       87.59       94.25      3.85 o 
   1   5  16      109.77      125.91     10.45 o 
   2   5  16       15.24       13.64      7.26 o 
   3   5  16        0.00       -6.78      5.98 o 
 -10   6  16        0.49       -0.17      2.62 o 
  -9   6  16        1.58        4.13      2.64 o 
  -8   6  16       20.44       18.71      5.97 o 
  -7   6  16       65.15       63.07      3.97 o 
  -6   6  16        1.12        0.98      1.83 o 
  -5   6  16      146.25      135.28      3.48 o 
  -4   6  16       15.07       13.56      2.05 o 
  -3   6  16       13.60       12.14      2.08 o 
  -2   6  16       73.18       74.90      4.25 o 
  -1   6  16       21.65       24.54      3.47 o 
   0   6  16        5.66        9.70      2.42 o 
   1   6  16      107.31      116.58     10.13 o 
   2   6  16        0.18       -4.31      6.06 o 
   3   6  16        2.75        0.32      6.38 o 
 -10   7  16       32.93       35.11      3.86 o 
  -9   7  16        5.17        3.43      2.64 o 
  -8   7  16        8.90       13.54      2.85 o 
  -7   7  16      125.70      117.35      4.29 o 
  -6   7  16       27.01       21.46      2.22 o 
  -5   7  16       82.31       78.72      3.00 o 
  -4   7  16        8.40        4.00      1.72 o 
  -3   7  16       30.51       30.70      2.50 o 
  -2   7  16        0.07       -0.40      2.62 o 
  -1   7  16        0.49        2.01      2.24 o 
   0   7  16        0.10        0.80      5.82 o 
   1   7  16      117.32      107.57     10.21 o 
   2   7  16       54.59       65.47     10.13 o 
   3   7  16        5.81       10.37      7.26 o 
 -10   8  16       11.11       13.66      3.26 o 
  -9   8  16        0.56       -0.31      2.68 o 
  -8   8  16        5.63        6.79      2.70 o 
  -7   8  16       34.95       40.52      3.90 o 
  -6   8  16       44.17       40.89      2.60 o 
  -5   8  16       14.07       13.25      2.02 o 
  -4   8  16      238.10      230.09      4.79 o 
  -3   8  16        1.58        3.30      2.80 o 
  -2   8  16       31.16       34.77      3.97 o 
  -1   8  16        9.58       11.41      2.55 o 
   0   8  16      298.03      306.99     14.91 o 
   1   8  16       80.74       74.87     10.29 o 
   2   8  16       33.06       47.60      9.25 o 
   3   8  16       23.19       22.49      8.21 o 
 -10   9  16        0.17        2.64      2.91 o 
  -9   9  16       24.60       27.25      3.17 o 
  -8   9  16       98.51      100.27      4.42 o 
  -7   9  16      190.39      186.36      4.67 o 
  -6   9  16        1.13        0.84      1.76 o 
  -5   9  16        7.73        4.80      1.90 o 
  -4   9  16      387.03      391.60      8.60 o 
  -3   9  16        8.74        7.68      3.44 o 
  -2   9  16       68.19       74.04      3.84 o 
  -1   9  16        7.33       11.32      2.58 o 
   0   9  16      152.47      162.96      7.84 o 
   1   9  16        2.02        4.15      6.30 o 
   2   9  16        1.51       -3.11      6.14 o 
   3   9  16       79.99       89.87     11.80 o 
  -9  10  16       12.75       12.98      3.84 o 
  -8  10  16       20.78       24.71      2.97 o 
  -7  10  16       25.17       30.91      2.81 o 
  -6  10  16        0.07       -1.72      1.77 o 
  -5  10  16       33.26       34.02      2.50 o 
  -4  10  16      271.00      271.83     11.31 o 
  -3  10  16        4.64        1.64      2.50 o 
  -2  10  16       24.13       23.08      2.91 o 
  -1  10  16        0.00        0.20      2.23 o 
   0  10  16        0.21        4.88      5.66 o 
   1  10  16        0.00        0.56      6.62 o 
   2  10  16        0.00       -7.26      5.66 o 
  -9  11  16       59.19       55.78      3.95 o 
  -8  11  16        0.82        3.65      3.95 o 
  -7  11  16      104.70       98.35      4.12 o 
  -6  11  16       58.92       51.88      2.88 o 
  -5  11  16        3.28       -0.99      2.18 o 
  -4  11  16       89.49       84.77      6.31 o 
  -3  11  16        4.35       -3.06      2.41 o 
  -2  11  16       19.08       17.77      2.90 o 
  -1  11  16        0.68       -0.49      3.42 o 
   0  11  16        1.66        8.88      4.02 o 
   1  11  16        8.13        2.23      6.62 o 
   2  11  16        3.51        6.14      6.86 o 
  -9  12  16       20.58       13.88      3.40 o 
  -8  12  16        5.76        4.49      2.69 o 
  -7  12  16        1.18        2.66      2.28 o 
  -6  12  16        2.91       -0.63      2.05 o 
  -5  12  16        0.07        0.89      2.52 o 
  -4  12  16        0.13        2.20      3.70 o 
  -3  12  16        8.28        6.35      2.69 o 
  -2  12  16        3.57       -0.25      2.59 o 
  -1  12  16        3.71       -0.54      2.82 o 
   0  12  16       18.92       18.98      4.67 o 
   1  12  16       14.24       26.47      7.97 o 
  -8  13  16       11.21        7.57      2.74 o 
  -7  13  16        0.00       -0.18      2.41 o 
  -6  13  16       29.12       29.74      2.79 o 
  -5  13  16       31.15       26.84      3.36 o 
  -4  13  16       21.07       24.87      3.32 o 
  -3  13  16        0.68        1.88      2.61 o 
  -2  13  16        3.04        0.85      2.98 o 
  -1  13  16       11.60       10.52      4.33 o 
   0  13  16       41.28       42.68      5.86 o 
   1  13  16       77.43       74.00     10.53 o 
  -7  14  16        3.84        3.69      2.62 o 
  -6  14  16        2.12       -2.59      2.35 o 
  -5  14  16        0.65        1.19      2.84 o 
  -4  14  16      202.82      195.98      5.83 o 
  -3  14  16        1.40       -0.53      2.54 o 
  -2  14  16        9.53       11.77      3.36 o 
  -1  14  16       11.50       13.77      4.70 o 
   0  14  16       10.65       15.56      4.60 o 
  -7  15  16        0.50       -0.01      2.61 o 
  -6  15  16        6.84        8.00      3.16 o 
  -5  15  16       45.89       47.32      4.06 o 
  -4  15  16       22.57       24.24      3.52 o 
  -3  15  16       20.32       21.03      3.96 o 
  -2  15  16       20.23       19.63      3.76 o 
  -1  15  16       87.41       72.93      7.62 o 
  -5  16  16        6.61        8.49      3.19 o 
  -4  16  16      117.07      122.66      5.00 o 
  -3  16  16       12.06       16.00      3.79 o 
  -2  16  16        0.50       -4.65      2.97 o 
  -9   0  17        7.58        2.88      3.85 o 
  -7   0  17      226.97      224.37      9.18 o 
  -5   0  17      114.64      105.47      5.13 o 
  -3   0  17        1.65        2.32      2.56 o 
  -1   0  17       32.38       31.29      4.11 o 
   3   0  17        4.05        0.08      5.74 o 
 -10   1  17       18.09        8.81      3.30 o 
  -9   1  17        2.85        4.51      2.85 o 
  -8   1  17        0.04       -2.51      2.80 o 
  -7   1  17       91.89       98.37      4.89 o 
  -6   1  17      161.86      160.78      4.20 o 
  -5   1  17        8.44        6.64      2.13 o 
  -4   1  17        9.83        4.33      2.00 o 
  -3   1  17       76.04       72.05      3.13 o 
  -2   1  17        0.08        3.02      2.44 o 
  -1   1  17        0.15        6.67      2.33 o 
   0   1  17        0.40        5.96      2.48 o 
   1   1  17      121.02      117.06      9.89 o 
   2   1  17       10.75       18.82      7.26 o 
   3   1  17       56.51       56.44      6.48 o 
 -10   2  17        1.41        2.55      3.06 o 
  -9   2  17        0.02       -2.29      2.62 o 
  -8   2  17        0.20       -2.59      2.58 o 
  -7   2  17        0.00        2.86      2.63 o 
  -6   2  17       19.22       25.78      2.55 o 
  -5   2  17        1.24        2.46      2.03 o 
  -4   2  17       15.41       13.36      2.23 o 
  -3   2  17        8.41        6.75      2.16 o 
  -2   2  17       17.39       25.00      2.77 o 
  -1   2  17       41.22       55.88      5.57 o 
   0   2  17        3.41        3.27      2.74 o 
   1   2  17       37.77       35.96      7.65 o 
   2   2  17        7.81        1.59      5.90 o 
   3   2  17       13.60       18.26      7.65 o 
 -10   3  17        0.49        1.50      2.71 o 
  -9   3  17        1.60        2.17      2.63 o 
  -8   3  17       22.39       17.46      4.60 o 
  -7   3  17      218.60      210.25      6.25 o 
  -6   3  17       91.20       87.09      3.49 o 
  -5   3  17        0.12       -0.05      1.96 o 
  -4   3  17       10.81        8.26      2.12 o 
  -3   3  17        0.50       -1.34      1.89 o 
  -2   3  17        0.17        0.53      1.97 o 
  -1   3  17        0.32       -3.93      2.44 o 
   0   3  17        0.88       -1.79      5.66 o 
   1   3  17       48.34       39.07      8.13 o 
   2   3  17      322.90      322.94     16.03 o 
 -10   4  17       25.49       21.01      3.40 o 
  -9   4  17        9.85        8.09      2.79 o 
  -8   4  17        4.08        5.50      2.67 o 
  -7   4  17        4.30        4.48      2.72 o 
  -6   4  17       66.80       64.69      4.31 o 
  -5   4  17       88.28       83.25      3.41 o 
  -4   4  17       58.31       62.00      3.12 o 
  -3   4  17        6.90        4.33      1.95 o 
  -2   4  17        0.54        0.13      2.08 o 
  -1   4  17        9.99        9.30      2.96 o 
   0   4  17        7.17        7.11      3.58 o 
   1   4  17        6.53       12.44      6.70 o 
   2   4  17      102.04      105.57     10.29 o 
 -10   5  17        0.47        2.48      3.23 o 
  -9   5  17       39.74       29.28      3.54 o 
  -8   5  17        9.99       11.57      3.51 o 
  -7   5  17       72.98       65.19      4.22 o 
  -6   5  17       30.54       30.74      2.67 o 
  -5   5  17      163.31      150.54      4.13 o 
  -4   5  17        1.85        2.29      2.73 o 
  -3   5  17        0.08        0.62      1.87 o 
  -2   5  17       81.69       73.48      3.80 o 
  -1   5  17        1.52       -2.62      2.41 o 
   0   5  17        3.16        4.94      6.06 o 
   1   5  17      135.66      109.56     10.53 o 
   2   5  17      123.67      137.63     11.48 o 
 -10   6  17        7.74        7.21      3.53 o 
  -9   6  17        7.24        5.23      2.89 o 
  -8   6  17        6.32        4.67      2.81 o 
  -7   6  17       30.73       31.38      3.02 o 
  -6   6  17       47.71       45.23      3.07 o 
  -5   6  17        8.81        8.35      2.07 o 
  -4   6  17       40.40       34.28      2.72 o 
  -3   6  17       55.12       59.97      4.44 o 
  -2   6  17       63.66       69.08      3.81 o 
  -1   6  17       17.01       11.73      3.07 o 
   0   6  17        4.52       12.20      6.70 o 
   1   6  17      322.23      347.50     16.67 o 
   2   6  17       53.58       47.68      9.17 o 
  -9   7  17        0.43        2.99      2.81 o 
  -8   7  17       28.96       25.80      3.37 o 
  -7   7  17       11.08       10.35      3.09 o 
  -6   7  17       73.29       78.94      3.18 o 
  -5   7  17        1.03        0.16      1.85 o 
  -4   7  17       48.67       49.67      3.07 o 
  -3   7  17        9.88        5.94      2.50 o 
  -2   7  17       23.02       25.05      3.03 o 
  -1   7  17        8.13       11.86      3.51 o 
   0   7  17      188.60      194.40     12.52 o 
   1   7  17       32.80       33.49      8.53 o 
   2   7  17      180.72      201.82     13.64 o 
  -9   8  17       37.21       31.15      3.76 o 
  -8   8  17       17.22       14.67      3.05 o 
  -7   8  17       29.55       31.02      2.78 o 
  -6   8  17       14.49       11.15      2.13 o 
  -5   8  17       15.83       13.71      2.05 o 
  -4   8  17       84.96       82.96      4.19 o 
  -3   8  17       25.91       28.04      3.15 o 
  -2   8  17        5.08        4.47      3.03 o 
  -1   8  17       28.57       35.73      3.73 o 
   0   8  17       63.04       84.20     10.61 o 
   1   8  17       52.79       52.63      9.41 o 
  -9   9  17       23.26       18.82      3.95 o 
  -8   9  17        1.84        1.89      2.75 o 
  -7   9  17        1.56        3.04      2.16 o 
  -6   9  17        1.52        1.75      1.98 o 
  -5   9  17        0.61        0.30      2.25 o 
  -4   9  17      300.99      293.62      6.72 o 
  -3   9  17        3.72        1.65      2.77 o 
  -2   9  17       31.59       29.26      4.03 o 
  -1   9  17       13.38       12.14      2.85 o 
   0   9  17      114.77      114.11     11.96 o 
   1   9  17        0.30        3.83      6.86 o 
  -8  10  17       31.84       27.99      3.31 o 
  -7  10  17       21.11       19.43      2.72 o 
  -6  10  17        4.27        5.03      2.09 o 
  -5  10  17       37.40       35.25      4.14 o 
  -4  10  17       47.61       49.79      3.88 o 
  -3  10  17       37.18       35.87      3.51 o 
  -2  10  17        9.42       10.35      2.86 o 
  -1  10  17        0.37        1.99      2.82 o 
   0  10  17        2.20       -1.59      6.62 o 
   1  10  17       21.87       23.12      8.29 o 
  -8  11  17       36.36       29.01      3.29 o 
  -7  11  17        0.71        3.07      2.50 o 
  -6  11  17       71.72       65.92      3.86 o 
  -5  11  17       43.64       40.24      3.74 o 
  -4  11  17        2.20        0.37      3.82 o 
  -3  11  17       11.52        6.27      2.82 o 
  -2  11  17       25.65       23.56      3.42 o 
  -1  11  17        8.51        9.10      4.42 o 
   0  11  17       12.96        1.20      6.22 o 
  -7  12  17       31.84       32.52      3.36 o 
  -6  12  17       47.46       49.88      3.56 o 
  -5  12  17       62.83       61.81      4.28 o 
  -4  12  17       45.59       44.26      3.83 o 
  -3  12  17        0.57       -0.81      2.64 o 
  -2  12  17        8.18        8.24      3.35 o 
  -1  12  17       11.79       12.53      4.49 o 
   0  12  17       18.98        5.26      7.02 o 
  -7  13  17      111.96      110.24      5.19 o 
  -6  13  17       15.80       10.16      3.09 o 
  -5  13  17       60.66       72.53      4.54 o 
  -4  13  17       23.33       22.23      3.36 o 
  -3  13  17        9.29        3.61      2.95 o 
  -2  13  17        2.03        2.23      3.19 o 
  -1  13  17        1.51        0.40      4.03 o 
  -5  14  17        6.23        7.32      3.10 o 
  -4  14  17      117.85      122.13      7.35 o 
  -3  14  17        0.33       -0.07      2.91 o 
  -2  14  17        4.20        4.28      3.26 o 
  -8   0  18       49.65       51.60      6.03 o 
  -6   0  18      853.87      834.70     14.25 o 
  -4   0  18       49.71       47.23      4.16 o 
  -2   0  18        0.02       -3.64      3.01 o 
  -9   1  18       11.19        9.88      3.20 o 
  -8   1  18        9.19        8.70      3.21 o 
  -7   1  18       22.61       21.11      3.40 o 
  -6   1  18        0.91        5.72      2.36 o 
  -5   1  18        0.10        1.68      2.06 o 
  -4   1  18       41.89       44.90      2.90 o 
  -3   1  18       11.87       12.60      2.66 o 
  -2   1  18       31.99       25.92      3.47 o 
  -1   1  18      138.33      141.90      9.85 o 
  -9   2  18        1.84        3.90      3.20 o 
  -8   2  18       30.02       27.26      3.86 o 
  -7   2  18      451.21      452.35      8.02 o 
  -6   2  18      383.29      376.55      6.45 o 
  -5   2  18        1.15        1.14      2.04 o 
  -4   2  18       43.74       40.57      2.85 o 
  -3   2  18       22.67       18.57      2.54 o 
  -2   2  18        3.28        1.12      2.76 o 
  -1   2  18       14.10        9.33     10.01 o 
   1   2  18      587.87      629.06     22.33 o 
  -9   3  18        2.72        0.89      3.72 o 
  -8   3  18       50.66       43.71      4.13 o 
  -7   3  18       33.19       37.27      3.55 o 
  -6   3  18        0.72        2.49      2.23 o 
  -5   3  18        3.09        4.48      2.16 o 
  -4   3  18        0.59        0.20      2.11 o 
  -3   3  18        0.52        0.96      2.06 o 
  -2   3  18        3.74        0.71      3.30 o 
  -1   3  18       85.35       83.36      5.30 o 
   0   3  18       95.61       95.05     10.61 o 
   1   3  18       28.40       20.09      7.65 o 
  -9   4  18       35.55       31.27      5.78 o 
  -8   4  18       19.55       15.31      3.47 o 
  -7   4  18       10.67       12.74      3.42 o 
  -6   4  18      202.41      194.22      4.79 o 
  -5   4  18       20.14       18.22      2.50 o 
  -4   4  18       49.53       48.86      3.27 o 
  -3   4  18       16.79       23.38      2.97 o 
  -2   4  18       54.83       59.82      7.26 o 
  -1   4  18       37.45       43.51      5.93 o 
   0   4  18        2.85        0.32      5.82 o 
   1   4  18       14.98       10.13      7.02 o 
  -9   5  18        4.65        4.62      3.24 o 
  -8   5  18        5.35        3.57      3.76 o 
  -7   5  18       37.23       36.62      3.38 o 
  -6   5  18        8.24        3.13      2.28 o 
  -5   5  18        4.58        1.66      2.12 o 
  -4   5  18       30.23       29.33      3.58 o 
  -3   5  18       74.25       66.40      5.27 o 
  -2   5  18       96.74      101.96      5.35 o 
  -1   5  18       28.11       23.04      3.40 o 
   0   5  18       15.61       10.76      7.02 o 
   1   5  18       56.98       59.72      9.73 o 
  -9   6  18       37.81       36.24      4.39 o 
  -8   6  18        7.91       13.53      3.19 o 
  -7   6  18        0.47        6.55      2.70 o 
  -6   6  18        0.45       -1.80      2.30 o 
  -5   6  18        3.72        4.94      2.18 o 
  -4   6  18      136.26      128.96      3.94 o 
  -3   6  18       19.05       19.23      3.74 o 
  -2   6  18       99.82      109.17      4.30 o 
  -1   6  18       98.97      104.35      5.05 o 
   0   6  18        9.90       15.47      7.34 o 
  -8   7  18        9.38       10.50      3.45 o 
  -7   7  18        2.28        3.03      2.39 o 
  -6   7  18        1.89        2.11      2.23 o 
  -5   7  18       11.83       10.54      2.60 o 
  -4   7  18        0.58       -3.88      2.25 o 
  -3   7  18       27.63       26.56      3.24 o 
  -2   7  18        2.36        2.50      2.49 o 
  -1   7  18        0.04       -0.71      3.68 o 
   0   7  18       14.72        9.49      6.86 o 
  -8   8  18       15.59       10.33      3.53 o 
  -7   8  18        0.22        1.65      2.50 o 
  -6   8  18       17.09       11.57      2.30 o 
  -5   8  18        0.02       -0.47      2.22 o 
  -4   8  18      141.65      129.87      4.83 o 
  -3   8  18        0.07       -0.74      2.57 o 
  -2   8  18       19.66       17.14      3.43 o 
  -1   8  18       36.35       36.52      8.53 o 
   0   8  18        2.36        3.99      6.54 o 
  -7   9  18        0.71       -0.82      3.50 o 
  -6   9  18       74.23       70.35      3.16 o 
  -5   9  18       87.93       80.17      4.44 o 
  -4   9  18       15.15       11.55      3.92 o 
  -3   9  18       26.76       31.50      3.45 o 
  -2   9  18       10.37        9.01      2.81 o 
  -1   9  18      178.88      175.74     12.36 o 
  -7  10  18        2.49       -1.90      2.20 o 
  -6  10  18        5.21        5.34      2.89 o 
  -5  10  18        1.28        0.70      2.75 o 
  -4  10  18       18.01       13.20      3.45 o 
  -3  10  18        1.59        0.50      2.68 o 
  -2  10  18       12.63       12.33      2.91 o 
  -1  10  18       33.39       23.60      7.97 o 
  -6  11  18      123.12      121.29      5.74 o 
  -5  11  18        1.60       -3.28      2.62 o 
  -4  11  18        5.33       -3.67      2.71 o 
  -3  11  18        8.53        2.55      2.74 o 
  -2  11  18       10.56       13.59      3.57 o 
  -5  12  18        0.33       -0.27      2.81 o 
  -4  12  18        9.63        2.01      2.84 o 
  -7   0  19        9.14        7.20      3.64 o 
  -5   0  19       23.87       26.61      4.16 o 
  -3   0  19       41.23       36.40      4.65 o 
  -1   0  19        6.48        7.42      4.70 o 
  -8   1  19        0.10        2.38      8.25 o 
  -7   1  19       38.46       48.12      3.39 o 
  -6   1  19      138.70      127.60      4.30 o 
  -5   1  19       20.77       18.43      2.63 o 
  -4   1  19        0.12       -0.22      2.18 o 
  -3   1  19        8.28       11.37      2.68 o 
  -2   1  19        0.23       -3.27      3.24 o 
  -1   1  19       35.73       34.40      4.09 o 
  -8   2  19       36.82       17.40      4.96 o 
  -7   2  19      158.94      161.07      4.71 o 
  -6   2  19        2.42        3.76      2.44 o 
  -5   2  19       34.26       31.87      2.92 o 
  -4   2  19        0.00        2.51      3.12 o 
  -3   2  19        7.05        7.98      4.76 o 
  -2   2  19        0.97       -2.28      3.24 o 
  -1   2  19        8.45       19.38      5.02 o 
  -8   3  19       14.77        6.62      4.43 o 
  -7   3  19        0.70       -0.49      2.41 o 
  -6   3  19       34.08       30.35      3.02 o 
  -5   3  19        3.27        6.61      2.38 o 
  -4   3  19       21.01       18.94      2.75 o 
  -3   3  19        0.06        0.50      2.85 o 
  -2   3  19        1.31       -0.59      3.33 o 
  -1   3  19        0.58        4.15      4.47 o 
  -8   4  19       29.86       25.22      8.01 o 
  -7   4  19       33.98       32.54      3.38 o 
  -6   4  19        8.41       10.66      2.59 o 
  -5   4  19        2.12        0.87      2.43 o 
  -4   4  19       15.03       18.93      2.77 o 
  -3   4  19        0.12        5.51      3.03 o 
  -2   4  19       57.15       63.44      7.81 o 
  -1   4  19        0.09        1.28      4.39 o 
  -7   5  19      101.96       94.41      4.82 o 
  -6   5  19        5.67        6.79      2.54 o 
  -5   5  19       19.77       19.08      2.94 o 
  -4   5  19        6.59        5.30      2.79 o 
  -3   5  19        1.49        4.19      4.43 o 
  -2   5  19       40.22       47.65      5.34 o 
  -1   5  19       35.20       34.34      4.81 o 
  -7   6  19       48.70       53.44      4.57 o 
  -6   6  19        8.49        4.45      2.74 o 
  -5   6  19        4.15        1.91      2.50 o 
  -4   6  19        0.80       -0.66      3.06 o 
  -3   6  19       12.60       10.43      3.24 o 
  -2   6  19       18.43       19.01      3.46 o 
  -6   7  19        2.32       -1.66      2.94 o 
  -5   7  19        0.70       -2.00      2.66 o 
  -4   7  19       52.15       53.75      4.51 o 
  -3   7  19        0.00        2.60      2.66 o 
  -2   7  19       65.43       72.39      4.49 o 
  -6   8  19       25.79       23.34      4.03 o 
  -5   8  19       19.60       29.67      4.01 o 
  -4   8  19       15.04       13.15      3.08 o 
  -3   8  19        8.00        6.56      2.88 o 
  -4   0  20        0.83       -2.87      4.78 o 
  -5   1  20        1.15        2.24      3.14 o 
  -4   1  20       28.56       31.24      3.99 o 
                                                 
